# Supplementary material for: ﻿Redefining the megagenus Erica L. (Ericaceae): the contributions of E. G. H. Oliver and I. M. Oliver (née Nitzsche) to taxonomy and nomenclature
Source: PhytoKeys. 2024 Jul 5;244:39–55. doi: 10.3897/phytokeys.244.121705 (PMC11245645; doi:10.3897/phytokeys.244.121705)
Supplement: Supplementary material 2 — A complete list of Ericas.l. taxa at all ranks authored by E.G.H. Oliver and I.M. Oliver [file phytokeys-244-039_article-121705__-s002.xlsx]

## Sheet: Sheet1
taxonID	scientificNameID	scientificName	taxonRank	parentNameUsageID	scientificNameAuthorship	family	subfamily	tribe	subtribe	genus	subgenus	specificEpithet	infraspecificEpithet	verbatimTaxonRank	nomenclaturalStatus	namePublishedIn	Year_ofPub	taxonomicStatus	acceptedNameUsageID	acceptedName	acceptedNameAuthroship	originalNameUsageID	taxonomicreference	taxonomicrefernceurl	note
wfo-0001047325		Erica grandiflora var. exsurgens	variety		(Andrews) E.G.H.Oliv.	Ericaceae	Ericoideae			Erica		grandiflora	exsurgens	variety	Valid	Ericas in southern Africa. 204 (1967)	1967	Synonym	wfo-1200027512	Erica grandiflora subsp. grandiflora		wfo-0000672004	Pirie, M. D., Oliver, E. G. H., Gehrke, B., Heringer, L., Mugrabi de Kuppler, A., Le Maitre, N. C., & Bellstedt, D. U. (2017). Underestimated regional species diversity in the Cape Floristic Region revealed by phylogenetic analysis of the Erica abietina/E. viscaria clade (Ericaceae). Botanical Journal of the Linnean Society, 184(2), 185–203.	https://doi.org/10.1093/botlinnean/box021
wfo-0000671440	urn:lsid:ipni.org:names:328240-1	Erica atrovinosa	species	wfo-4000013772	E.G.H.Oliv.	Ericaceae	Ericoideae			Erica		atrovinosa		species	Valid	J. S. African Bot. 33: 197 (1967)	1967	Accepted					Oliver EGH (1967) Three new species of Erica. Journal of South African Botany 33: 197–204.	https://archive.org/details/journalofsouthaf33unse/page/196/mode/2up.
wfo-0000672180	urn:lsid:ipni.org:names:328802-1	Erica gossypioides	species	wfo-4000013772	E.G.H.Oliv.	Ericaceae	Ericoideae			Erica		gossypioides		species	Valid	J. S. African Bot. 33: 200 (1967)	1967	Accepted					Oliver EGH (1967) Three new species of Erica. Journal of South African Botany 33: 197–204.	https://archive.org/details/journalofsouthaf33unse/page/196/mode/2up.
wfo-0000671591	urn:lsid:ipni.org:names:328351-1	Erica calcareophila	species	wfo-4000013772	E.G.H.Oliv.	Ericaceae	Ericoideae			Erica		calcareophila		species	Valid	J. S. African Bot. 33: 203 (1967)	1967	Accepted					Oliver EGH (1967) Three new species of Erica. Journal of South African Botany 33: 197–204.	https://archive.org/details/journalofsouthaf33unse/page/196/mode/2up.
wfo-0000672392	urn:lsid:ipni.org:names:328944-1	Erica krugeri	species	wfo-4000013772	E.G.H.Oliv.	Ericaceae	Ericoideae			Erica		krugeri		species	Valid	Bothalia 11: 115 (1973)	1973	Accepted					Oliver EGH (1973) Ericaceae. Erica krugeri. Bothalia 11: 115–116.	https://doi.org/10.4102/abc.v11i1/2.1984
wfo-3500000896	urn:lsid:ipni.org:names:42758-1	Eremia subgen. Metagyne	subgenus		E.G.H.Oliv.	Ericaceae	Ericoideae			Eremia				subgenus		Bothalia 12(1): 36. 1976	1976	Unchecked
wfo-0000518949	urn:lsid:ipni.org:names:326048-1	Acrostemon xeranthemifolius	species		(Salisb.) E.G.H.Oliv.	Ericaceae	Ericoideae			Acrostemon		xeranthemifolius		species	Valid	Bothalia 12(1): 45. 1976	1976	Synonym	wfo-0000673648	Erica xeranthemifolia	Salisb.	wfo-0000673648
wfo-0000670730	urn:lsid:ipni.org:names:328114-1	Eremia curvistyla	species		(N.E.Br.) E.G.H.Oliv.	Ericaceae	Ericoideae			Eremia		curvistyla		species	Valid	Bothalia 12: 39 (1976)	1976	Synonym	wfo-0000671822	Erica curvistyla	(N.E.Br.) E.G.H.Oliv.	wfo-0000670745
wfo-0001047418	urn:lsid:ipni.org:names:333817-1	Stokoeanthus chionophilus	species		E.G.H.Oliv.	Ericaceae	Ericoideae			Stokoeanthus		chionophilus		species	Valid	Bothalia 12: 49 (1976)	1976	Synonym	wfo-0000673324	Erica stokoeanthus	E.G.H.Oliv.
wfo-4000036768	urn:lsid:ipni.org:names:14873-1	Stokoeanthus	genus		E.G.H.Oliv.	Ericaceae	Ericoideae			Stokoeanthus				genus	Valid	Bothalia 12: 49. 1976.	1976	Synonym	wfo-4000013772	Erica	L.
wfo-0000672752	urn:lsid:ipni.org:names:329227-1	Erica occulta	species	wfo-4000013772	E.G.H.Oliv.	Ericaceae	Ericoideae			Erica		occulta		species	Valid	Bothalia 12: 57 (1976)	1976	Accepted					Oliver EGH (1976) Ericaceae. A new species of Erica from the Bredasdorp district. Bothalia 12: 57–59.	https://doi.org/10.4102/abc.v12i1.1373
wfo-0000710484	urn:lsid:ipni.org:names:880088-1	Grisebachia plumosa subsp. hispida	subspecies		(Klotzsch) E.G.H.Oliv.	Ericaceae	Ericoideae			Grisebachia		plumosa	hispida	subspecies	Valid	Bothalia 13: 72 (1980)	1980	Synonym	wfo-0000672960	Erica plumosa	Thunb.	wfo-0000710468
wfo-0001364411	urn:lsid:ipni.org:names:880086-1	Grisebachia plumosa subsp. eciliata	subspecies		E.G.H.Oliv.	Ericaceae	Ericoideae			Grisebachia		plumosa	eciliata	subspecies		Bothalia 13: 72 (1980)	1980	Unchecked
wfo-0001364412	urn:lsid:ipni.org:names:880089-1	Grisebachia plumosa subsp. irrorata	subspecies		E.G.H.Oliv.	Ericaceae	Ericoideae			Grisebachia		plumosa	irrorata	subspecies		Bothalia 13: 72 (1980)	1980	Unchecked
wfo-0000710485	urn:lsid:ipni.org:names:880090-1	Grisebachia plumosa subsp. pentheri	subspecies		(Zahlbr.) E.G.H.Oliv.	Ericaceae	Ericoideae			Grisebachia		plumosa	pentheri	subspecies	Valid	Bothalia 13: 73 (1980)	1980	Synonym	wfo-0000672960	Erica plumosa	Thunb.	wfo-0000710480
wfo-0000710483	urn:lsid:ipni.org:names:880087-1	Grisebachia plumosa subsp. hirta	subspecies		(Klotzsch) E.G.H.Oliv.	Ericaceae	Ericoideae			Grisebachia		plumosa	hirta	subspecies	Valid	Bothalia 13: 74 (1980)	1980	Synonym	wfo-0000672960	Erica plumosa	Thunb.	wfo-0000710467
wfo-0000710456	urn:lsid:ipni.org:names:880079-1	Grisebachia ciliaris subsp. bolusii	subspecies		(N.E.Br.) E.G.H.Oliv.	Ericaceae	Ericoideae			Grisebachia		ciliaris	bolusii	subspecies	Valid	Bothalia 13: 78 (1980)	1980	Synonym	wfo-0000672960	Erica plumosa	Thunb.	wfo-0000710453
wfo-0000710457	urn:lsid:ipni.org:names:880080-1	Grisebachia ciliaris subsp. ciliciiflora	subspecies		(Salisb.) E.G.H.Oliv.	Ericaceae	Ericoideae			Grisebachia		ciliaris	ciliciiflora	subspecies	Valid	Bothalia 13: 79 (1980)	1980	Synonym	wfo-0000672960	Erica plumosa	Thunb.	wfo-0000671677
wfo-0000710459	urn:lsid:ipni.org:names:880081-1	Grisebachia ciliaris subsp. involuta	subspecies		(Klotzsch) E.G.H.Oliv.	Ericaceae	Ericoideae			Grisebachia		ciliaris	involuta	subspecies	Valid	Bothalia 13: 79 (1980)	1980	Synonym	wfo-0000672960	Erica plumosa	Thunb.	wfo-0000710470
wfo-0001364409	urn:lsid:ipni.org:names:880082-1	Grisebachia ciliaris subsp. multiglandulosa	subspecies		E.G.H.Oliv.	Ericaceae	Ericoideae			Grisebachia		ciliaris	multiglandulosa	subspecies		Bothalia 13: 80 (1980)	1980	Unchecked
wfo-0000710477	urn:lsid:ipni.org:names:880084-1	Grisebachia parviflora subsp. eglandula	subspecies		(N.E.Br.) E.G.H.Oliv.	Ericaceae	Ericoideae			Grisebachia		parviflora	eglandula	subspecies	Valid	Bothalia 13: 88 (1980)	1980	Synonym	wfo-0001358665	Erica eremioides subsp. eglandula	(N.E.Br.) E.G.H.Oliv.	wfo-0000710464
wfo-0001364410	urn:lsid:ipni.org:names:880085-1	Grisebachia parviflora subsp. pubescens	subspecies		E.G.H.Oliv.	Ericaceae	Ericoideae			Grisebachia		parviflora	pubescens	subspecies		Bothalia 13: 89 (1980)	1980	Unchecked
wfo-0000710473	urn:lsid:ipni.org:names:880083-1	Grisebachia minutiflora subsp. nodiflora	subspecies		(N.E.Br.) E.G.H.Oliv.	Ericaceae	Ericoideae			Grisebachia		minutiflora	nodiflora	subspecies	Valid	Bothalia 13: 90 (1980)	1980	Synonym	wfo-0000671627	Erica caprina	E.G.H.Oliv.	wfo-0000710475
wfo-0000710489	urn:lsid:ipni.org:names:330791-1	Grisebachia secundiflora	species		E.G.H.Oliv.	Ericaceae	Ericoideae			Grisebachia		secundiflora		species	Valid	Bothalia 13: 91 (1980)	1980	Synonym	wfo-0000672431	Erica lateriflora	E.G.H.Oliv.
wfo-0000672329	urn:lsid:ipni.org:names:897689-1	Erica insignis	species		E.G.H.Oliv.	Ericaceae	Ericoideae			Erica		insignis		species	Illegitimate	Bothalia 13: 446 (1981)	1981	Synonym	wfo-1000053498	Erica adelopetala	E.C.Nelson & E.G.H.Oliv.		Nelson EC, Oliver EGH, Pirie MD (2023) Erica L. (Ericaceae): homonyms amongst published names for African species and proposed replacement names. PhytoKeys 236: 157–178	https://doi.org/10.3897/phytokeys.236.110498
wfo-0001047499	urn:lsid:ipni.org:names:898717-1	Scyphogyne calcicola	species		E.G.H.Oliv.	Ericaceae	Ericoideae			Scyphogyne		calcicola		species	Valid	Bothalia 13: 448 (1981)	1981	Synonym	wfo-0000671592	Erica calcicola	(E.G.H.Oliv.) E.G.H.Oliv.
wfo-0001047443	urn:lsid:ipni.org:names:914580-1	Simocheilus puberulus	species		(Klotzsch) E.G.H.Oliv.	Ericaceae	Ericoideae			Simocheilus		puberulus		species	Valid	S. African J. Bot. 3(5): 284 (1984):.	1984	Synonym	wfo-0000672295	Erica inaequalis	(Klotzsch) E.G.H.Oliv.	wfo-0001259881
wfo-0000671281	urn:lsid:ipni.org:names:904144-1	Erica abelii	species	wfo-4000013772	E.G.H.Oliv.	Ericaceae	Ericoideae			Erica		abelii		species	Valid	S. African J. Bot. 3: 268 (1984)	1984	Accepted					Oliver, E.G.H. & Oliver, I.M. (2005) The genus Erica (Ericaceae) in southern Africa: taxonomic notes 2. Bothalia 35: 121–148.	https://doi.org/10.4102/abc.v35i2.388
wfo-0000543027	urn:lsid:ipni.org:names:913674-1	Arachnocalyx viscidus	species		(N.E.Br.) E.G.H.Oliv.	Ericaceae	Ericoideae			Arachnocalyx		viscidus		species	Valid	S. African J. Bot. 3: 268 (1984)	1984	Synonym	wfo-0000671388	Erica arachnocalyx	E.G.H.Oliv.	wfo-0000518948
wfo-0001047403	urn:lsid:ipni.org:names:914413-1	Philippia absinthoides	species		E.G.H.Oliv.	Ericaceae	Ericoideae			Philippia		absinthoides		species	Valid	S. African J. Bot. 3: 270 (1984)	1984	Synonym	wfo-0000673462	Erica tristis	Bartl.	wfo-1000000089	Oliver, E.G.H. (1987) Studies in the Ericoideae (Ericaceae). VII. The placing of the genus Philippia into synonymy under Erica; the southern African species. South African Journal of Botany 53: 455–458.	https://doi.org/10.1016/S0254-6299(16)31379-5
wfo-0001047404	urn:lsid:ipni.org:names:904904-1	Philippia alticola	species		E.G.H.Oliv.	Ericaceae	Ericoideae			Philippia		alticola		species	Valid	S. African J. Bot. 3: 271 (1984)	1984	Synonym	wfo-0000671346	Erica altiphila	E.G.H.Oliv.		Oliver, E.G.H. (1987) Studies in the Ericoideae (Ericaceae). VII. The placing of the genus Philippia into synonymy under Erica; the southern African species. South African Journal of Botany 53: 455–458.	https://doi.org/10.1016/S0254-6299(16)31379-5
wfo-0001047407	urn:lsid:ipni.org:names:904905-1	Philippia elsieana	species		E.G.H.Oliv.	Ericaceae	Ericoideae			Philippia		elsieana		species	Valid	S. African J. Bot. 3: 272 (1984)	1984	Synonym	wfo-0000671947	Erica elsieana	(Mildbr.) E.G.H.Oliv.		Oliver, E.G.H. (1987) Studies in the Ericoideae (Ericaceae). VII. The placing of the genus Philippia into synonymy under Erica; the southern African species. South African Journal of Botany 53: 455–458.	https://doi.org/10.1016/S0254-6299(16)31379-5
wfo-0000396021	urn:lsid:ipni.org:names:904906-1	Philippia esterhuyseniae	species		E.G.H.Oliv.	Ericaceae	Ericoideae			Philippia		esterhuyseniae		species	Valid	S. African J. Bot. 3: 274 (1984)	1984	Synonym	wfo-0000671982	Erica esteriana	E.G.H.Oliv.		Oliver, E.G.H. (1987) Studies in the Ericoideae (Ericaceae). VII. The placing of the genus Philippia into synonymy under Erica; the southern African species. South African Journal of Botany 53: 455–458.	https://doi.org/10.1016/S0254-6299(16)31379-5
wfo-0001365286	urn:lsid:ipni.org:names:918576-1	Philippia esterhuyseniae subsp. swartbergensis	subspecies		E.G.H.Oliv.	Ericaceae	Ericoideae			Philippia		esterhuyseniae	swartbergensis	subspecies		S. African J. Bot. 3: 274 (1984)	1984	Synonym	wfo-0001365992	Erica esteriana subsp. swartbergensis	(E.G.H.Oliv.) E.G.H.Oliv.		Oliver, E.G.H. (1987) Studies in the Ericoideae (Ericaceae). VII. The placing of the genus Philippia into synonymy under Erica; the southern African species. South African Journal of Botany 53: 455–458.	https://doi.org/10.1016/S0254-6299(16)31379-5
wfo-0001047409	urn:lsid:ipni.org:names:904907-1	Philippia irrorata	species		E.G.H.Oliv.	Ericaceae	Ericoideae			Philippia		irrorata		species	Valid	S. African J. Bot. 3: 276 (1984)	1984	Synonym	wfo-0000672550	Erica madida	E.G.H.Oliv.		Oliver, E.G.H. (1987) Studies in the Ericoideae (Ericaceae). VII. The placing of the genus Philippia into synonymy under Erica; the southern African species. South African Journal of Botany 53: 455–458.	https://doi.org/10.1016/S0254-6299(16)31379-5
wfo-0001047411	urn:lsid:ipni.org:names:904908-1	Philippia notholeeana	species		E.G.H.Oliv.	Ericaceae	Ericoideae			Philippia		notholeeana		species	Valid	S. African J. Bot. 3: 277 (1984)	1984	Synonym	wfo-0000672724	Erica notholeeana	(E.G.H.Oliv.) E.G.H.Oliv.		Oliver, E.G.H. (1987) Studies in the Ericoideae (Ericaceae). VII. The placing of the genus Philippia into synonymy under Erica; the southern African species. South African Journal of Botany 53: 455–458.	https://doi.org/10.1016/S0254-6299(16)31379-5
wfo-0001047413	urn:lsid:ipni.org:names:904909-1	Philippia petrophila	species		E.G.H.Oliv.	Ericaceae	Ericoideae			Philippia		petrophila		species	Valid	S. African J. Bot. 3: 280 (1984)	1984	Synonym	wfo-0000672897	Erica petricola	E.G.H.Oliv.		Oliver, E.G.H. (1987) Studies in the Ericoideae (Ericaceae). VII. The placing of the genus Philippia into synonymy under Erica; the southern African species. South African Journal of Botany 53: 455–458.	https://doi.org/10.1016/S0254-6299(16)31379-5
wfo-0001047414	urn:lsid:ipni.org:names:904910-1	Philippia procaviana	species		E.G.H.Oliv.	Ericaceae	Ericoideae			Philippia		procaviana		species	Valid	S. African J. Bot. 3: 281 (1984)	1984	Synonym	wfo-0000672993	Erica procaviana	(E.G.H.Oliv.) E.G.H.Oliv.		Oliver, E.G.H. (1987) Studies in the Ericoideae (Ericaceae). VII. The placing of the genus Philippia into synonymy under Erica; the southern African species. South African Journal of Botany 53: 455–458.	https://doi.org/10.1016/S0254-6299(16)31379-5
wfo-0001047516	urn:lsid:ipni.org:names:905238-1	Scyphogyne orientalis	species		E.G.H.Oliv.	Ericaceae	Ericoideae			Scyphogyne		orientalis		species	Valid	S. African J. Bot. 3: 282 (1984)	1984	Synonym	wfo-0000672596	Erica melanomontana	E.G.H.Oliv.		Oliver EGH (2000) Systematics of Ericaceae (Ericeae-Ericoideae): species with indehiscent and partially dehiscent fruits. Contributions from the Bolus Herbarium 19.
wfo-0001047433	urn:lsid:ipni.org:names:914578-1	Simocheilus fourcadei	species		(L.Guthrie) E.G.H.Oliv.	Ericaceae	Ericoideae			Simocheilus		fourcadei		species	Valid	S. African J. Bot. 3: 284 (1984)	1984	Synonym	wfo-0000671374	Erica angulosa	E.G.H.Oliv.	wfo-0000518939
wfo-0001047436	urn:lsid:ipni.org:names:914579-1	Simocheilus hirtus	species		(Klotzsch) E.G.H.Oliv.	Ericaceae	Ericoideae			Simocheilus		hirtus		species	Valid	S. African J. Bot. 3: 284 (1984)	1984	Synonym	wfo-0000672132	Erica glabella subsp. laevis	E.G.H.Oliv.	wfo-0001259833
wfo-0001047519	urn:lsid:ipni.org:names:914564-1	Scyphogyne tenuis	species		(Benth.) E.G.H.Oliv.	Ericaceae	Ericoideae			Scyphogyne		tenuis		species	Valid	S. African J. Bot. 3: 284 (1984)	1984	Synonym	wfo-0000672619	Erica miniscula	E.G.H.Oliv.	wfo-0001259929
wfo-0001047406	urn:lsid:ipni.org:names:928945-1	Philippia drakensbergensis	species		E.G.H.Oliv.	Ericaceae	Ericoideae			Philippia		drakensbergensis		species	Valid	Bothalia 15: 550 (1985)	1985	Synonym	wfo-0000671907	Erica dracomontana	E.G.H.Oliv.		Oliver, E.G.H. (1987) Studies in the Ericoideae (Ericaceae). VII. The placing of the genus Philippia into synonymy under Erica; the southern African species. South African Journal of Botany 53: 455–458.	https://doi.org/10.1016/S0254-6299(16)31379-5
wfo-0000673707	urn:lsid:ipni.org:names:930428-1	Ericinella hillburttii	species		E.G.H.Oliv.	Ericaceae	Ericoideae			Ericinella		hillburttii		species	Valid	Bothalia 16: 46 (1986)	1986	Synonym	wfo-0000672241	Erica hillburttii	(E.G.H.Oliv.) E.G.H.Oliv.
wfo-3500002257	urn:lsid:ipni.org:names:925675-1	Coilostigma subgen. Anomalosepala	subgenus		E.G.H.Oliv.	Ericaceae	Ericoideae			Coilostigma				subgenus		Bothalia 17(2): 168 (1987).	1987	Unchecked
wfo-0000614305	urn:lsid:ipni.org:names:2953822-1	Coilostigma zeyherianum var. tenuifolium	variety		(Klotzsch) E.G.H.Oliv.	Ericaceae	Ericoideae			Coilostigma		zeyherianum	tenuifolium	variety	Valid	et in Bothalia 18(2): 185 (1988):. 1987	1987	Synonym	wfo-0000673655	Erica zeyheriana	(Klotzsch) E.G.H.Oliv.	wfo-0000614303
wfo-0000671346	urn:lsid:ipni.org:names:940976-1	Erica altiphila	species	wfo-4000013772	E.G.H.Oliv.	Ericaceae	Ericoideae			Erica		altiphila		species	Valid	S. African J. Bot. 53: 456 (1987)	1987	Accepted				wfo-0001047404	Oliver, E.G.H. (1987) Studies in the Ericoideae (Ericaceae). VII. The placing of the genus Philippia into synonymy under Erica; the southern African species. South African Journal of Botany 53: 455–458.	https://doi.org/10.1016/S0254-6299(16)31379-5
wfo-0000671907	urn:lsid:ipni.org:names:940977-1	Erica dracomontana	species	wfo-4000013772	E.G.H.Oliv.	Ericaceae	Ericoideae			Erica		dracomontana		species	Valid	S. African J. Bot. 53: 456 (1987)	1987	Accepted				wfo-0001047406	Oliver, E.G.H. (1987) Studies in the Ericoideae (Ericaceae). VII. The placing of the genus Philippia into synonymy under Erica; the southern African species. South African Journal of Botany 53: 455–458.	https://doi.org/10.1016/S0254-6299(16)31379-5
wfo-0000671947	urn:lsid:ipni.org:names:944800-1	Erica elsieana	species	wfo-4000013772	(Mildbr.) E.G.H.Oliv.	Ericaceae	Ericoideae			Erica		elsieana		species	Valid	S. African J. Bot. 53: 456 (1987)	1987	Accepted				wfo-0001047407	Oliver, E.G.H. (1987) Studies in the Ericoideae (Ericaceae). VII. The placing of the genus Philippia into synonymy under Erica; the southern African species. South African Journal of Botany 53: 455–458.	https://doi.org/10.1016/S0254-6299(16)31379-5
wfo-0000671982	urn:lsid:ipni.org:names:940978-1	Erica esteriana	species	wfo-4000013772	E.G.H.Oliv.	Ericaceae	Ericoideae			Erica		esteriana		species	Valid	S. African J. Bot. 53: 456 (1987)	1987	Accepted				wfo-0000396021	Oliver, E.G.H. (1987) Studies in the Ericoideae (Ericaceae). VII. The placing of the genus Philippia into synonymy under Erica; the southern African species. South African Journal of Botany 53: 455–458.	https://doi.org/10.1016/S0254-6299(16)31379-5
wfo-0000671986	urn:lsid:ipni.org:names:944801-1	Erica evansii	species	wfo-4000013772	(N.E.Br.) E.G.H.Oliv.	Ericaceae	Ericoideae			Erica		evansii		species	Valid	S. African J. Bot. 53: 456 (1987)	1987	Accepted				wfo-0001047408	Oliver, E.G.H. (1987) Studies in the Ericoideae (Ericaceae). VII. The placing of the genus Philippia into synonymy under Erica; the southern African species. South African Journal of Botany 53: 455–458.	https://doi.org/10.1016/S0254-6299(16)31379-5
wfo-0000671995	urn:lsid:ipni.org:names:940979-1	Erica exleeana	species	wfo-4000013772	E.G.H.Oliv.	Ericaceae	Ericoideae			Erica		exleeana		species	Valid	S. African J. Bot. 53: 456 (1987)	1987	Accepted				wfo-0001047410	Oliver, E.G.H. (1987) Studies in the Ericoideae (Ericaceae). VII. The placing of the genus Philippia into synonymy under Erica; the southern African species. South African Journal of Botany 53: 455–458.	https://doi.org/10.1016/S0254-6299(16)31379-5
wfo-0000672550	urn:lsid:ipni.org:names:940980-1	Erica madida	species	wfo-4000013772	E.G.H.Oliv.	Ericaceae	Ericoideae			Erica		madida		species	Valid	S. African J. Bot. 53: 456 (1987)	1987	Accepted				wfo-0001047409	Oliver, E.G.H. (1987) Studies in the Ericoideae (Ericaceae). VII. The placing of the genus Philippia into synonymy under Erica; the southern African species. South African Journal of Botany 53: 455–458.	https://doi.org/10.1016/S0254-6299(16)31379-5
wfo-0001365992	urn:lsid:ipni.org:names:953905-1	Erica esteriana subsp. swartbergensis	subspecies	wfo-0000671982	(E.G.H.Oliv.) E.G.H.Oliv.	Ericaceae	Ericoideae			Erica		esteriana	swartbergensis	subspecies	Valid	S. African J. Bot. 53: 456 (1987)	1987	Accepted				wfo-0001365286	Oliver, E.G.H. (1987) Studies in the Ericoideae (Ericaceae). VII. The placing of the genus Philippia into synonymy under Erica; the southern African species. South African Journal of Botany 53: 455–458.	https://doi.org/10.1016/S0254-6299(16)31379-5
wfo-0000672724	urn:lsid:ipni.org:names:944802-1	Erica notholeeana	species	wfo-4000013772	(E.G.H.Oliv.) E.G.H.Oliv.	Ericaceae	Ericoideae			Erica		notholeeana		species	Valid	S. African J. Bot. 53: 457 (1987)	1987	Accepted				wfo-0001047411	Oliver, E.G.H. (1987) Studies in the Ericoideae (Ericaceae). VII. The placing of the genus Philippia into synonymy under Erica; the southern African species. South African Journal of Botany 53: 455–458.	https://doi.org/10.1016/S0254-6299(16)31379-5
wfo-0000672897	urn:lsid:ipni.org:names:940981-1	Erica petricola	species	wfo-4000013772	E.G.H.Oliv.	Ericaceae	Ericoideae			Erica		petricola		species	Valid	S. African J. Bot. 53: 457 (1987)	1987	Accepted				wfo-0001047413	Oliver, E.G.H. (1987) Studies in the Ericoideae (Ericaceae). VII. The placing of the genus Philippia into synonymy under Erica; the southern African species. South African Journal of Botany 53: 455–458.	https://doi.org/10.1016/S0254-6299(16)31379-5
wfo-0000672993	urn:lsid:ipni.org:names:944803-1	Erica procaviana	species	wfo-4000013772	(E.G.H.Oliv.) E.G.H.Oliv.	Ericaceae	Ericoideae			Erica		procaviana		species	Valid	S. African J. Bot. 53: 457 (1987)	1987	Accepted				wfo-0001047414	Oliver, E.G.H. (1987) Studies in the Ericoideae (Ericaceae). VII. The placing of the genus Philippia into synonymy under Erica; the southern African species. South African Journal of Botany 53: 455–458.	https://doi.org/10.1016/S0254-6299(16)31379-5
wfo-0000673257	urn:lsid:ipni.org:names:944804-1	Erica simii	species	wfo-4000013772	(S.Moore) E.G.H.Oliv.	Ericaceae	Ericoideae			Erica		simii		species	Valid	S. African J. Bot. 53: 457 (1987)	1987	Accepted				wfo-0001047415	Oliver, E.G.H. (1987) Studies in the Ericoideae (Ericaceae). VII. The placing of the genus Philippia into synonymy under Erica; the southern African species. South African Journal of Botany 53: 455–458.	https://doi.org/10.1016/S0254-6299(16)31379-5
wfo-0000671354	urn:lsid:ipni.org:names:939854-1	Erica amicorum	species	wfo-4000013772	E.G.H.Oliv.	Ericaceae	Ericoideae			Erica		amicorum		species	Valid	Bothalia 20: 41 (1990)	1990	Accepted					Oliver EGH (1990) New species of Erica (Ericaceae) from the Cape Province. Bothalia 20: 41–48.	https://doi.org/10.4102/abc.v20i1.892
wfo-0000671805	urn:lsid:ipni.org:names:939855-1	Erica cunoniensis	species	wfo-4000013772	E.G.H.Oliv.	Ericaceae	Ericoideae			Erica		cunoniensis		species	Valid	Bothalia 20: 43 (1990)	1990	Accepted					Oliver EGH (1990) New species of Erica (Ericaceae) from the Cape Province. Bothalia 20: 41–48.	https://doi.org/10.4102/abc.v20i1.892
wfo-0000673371	urn:lsid:ipni.org:names:941276-1	Erica tegetiformis	species	wfo-4000013772	E.G.H.Oliv.	Ericaceae	Ericoideae			Erica		tegetiformis		species	Valid	Bothalia 20: 46 (1990)	1990	Accepted				wfo-0000673222	Oliver EGH (1990) New species of Erica (Ericaceae) from the Cape Province. Bothalia 20: 41–48.	https://doi.org/10.4102/abc.v20i1.892
wfo-0000671280	urn:lsid:ipni.org:names:960401-1	Erica abbottii	species	wfo-4000013772	E.G.H.Oliv.	Ericaceae	Ericoideae			Erica		abbottii		species	Valid	Bothalia 21: 137 (1991)	1991	Accepted					Oliver EGH, Oliver IM (1991) Studies in the Ericoideae (Ericaceae). VIII. New species in Erica, section Pseuderemia , from southern Africa. Bothalia 21: 137–142.	https://doi.org/10.4102/abc.v21i2.873
wfo-0000673360	urn:lsid:ipni.org:names:960402-1	Erica swaziensis	species	wfo-4000013772	E.G.H.Oliv.	Ericaceae	Ericoideae			Erica		swaziensis		species	Valid	Bothalia 21: 139 (1991)	1991	Accepted					Oliver EGH, Oliver IM (1991) Studies in the Ericoideae (Ericaceae). VIII. New species in Erica, section Pseuderemia , from southern Africa. Bothalia 21: 137–142.	https://doi.org/10.4102/abc.v21i2.873
wfo-0000672322	urn:lsid:ipni.org:names:960403-1	Erica ingeana	species	wfo-4000013772	E.G.H.Oliv.	Ericaceae	Ericoideae			Erica		ingeana		species	Valid	Bothalia 21: 140 (1991)	1991	Accepted					Oliver EGH, Oliver IM (1991) Studies in the Ericoideae (Ericaceae). VIII. New species in Erica, section Pseuderemia , from southern Africa. Bothalia 21: 137–142.	https://doi.org/10.4102/abc.v21i2.873
wfo-0000671493	urn:lsid:ipni.org:names:969346-1	Erica benguelensis	species	wfo-4000013772	(Welw. ex Engl.) E.G.H.Oliv.	Ericaceae	Ericoideae			Erica		benguelensis		species	Valid	Kew Bull. 47: 666 (1992)	1992	Accepted				wfo-0000499505	Beentje HJ (2006) Ericaceae. In: Beentje HJ, Ghazanfar SA (Eds), Flora of Tropical East Africa. Royal Botanic Gardens, Kew, 1–29.
wfo-0000671494	urn:lsid:ipni.org:names:970247-1	Erica benguelensis var. albescens	variety	wfo-0000671493	(R.Ross) E.G.H.Oliv.	Ericaceae	Ericoideae			Erica		benguelensis	albescens	variety	Valid	Kew Bull. 47: 666 (1992)	1992	Accepted				wfo-0000736181	Beentje HJ (2006) Ericaceae. In: Beentje HJ, Ghazanfar SA (Eds), Flora of Tropical East Africa. Royal Botanic Gardens, Kew, 1–29.
wfo-0000672235	urn:lsid:ipni.org:names:969347-1	Erica hexandra	species	wfo-4000013772	(S.Moore) E.G.H.Oliv.	Ericaceae	Ericoideae			Erica		hexandra		species	Valid	Kew Bull. 47: 666 (1992)	1992	Accepted				wfo-0001048286	Oliver EGH (1992) Studies in the Ericoideae (Ericaceae). VIII [recte IX]. New combinations for Philippia are made in Erica for the Flora Zambesiaca region. Kew Bulletin 47: 665–668.	https://doi.org/10.2307/4110704
wfo-0000672565	urn:lsid:ipni.org:names:970248-1	Erica mannii subsp. pallidiflora	subspecies	wfo-0000672564	(Engl.) E.G.H.Oliv.	Ericaceae	Ericoideae			Erica		mannii	pallidiflora	subspecies	Valid	Kew Bull. 47: 667 (1992)	1992	Accepted				wfo-0000395906	Beentje HJ (2006) Ericaceae. In: Beentje HJ, Ghazanfar SA (Eds), Flora of Tropical East Africa. Royal Botanic Gardens, Kew, 1–29.
wfo-0000672732	urn:lsid:ipni.org:names:969348-1	Erica nyassana	species	wfo-4000013772	(Alm & T.C.E.Fr.) E.G.H.Oliv.	Ericaceae	Ericoideae			Erica		nyassana		species	Valid	Kew Bull. 47: 667 (1992)	1992	Accepted				wfo-0001047906	Oliver EGH (1992) Studies in the Ericoideae (Ericaceae). VIII [recte IX]. New combinations for Philippia are made in Erica for the Flora Zambesiaca region. Kew Bulletin 47: 665–668.	https://doi.org/10.2307/4110704
wfo-0001047485		Sympieza gracilis	species		(Bartl.) E.G.H.Oliv.	Ericaceae	Ericoideae			Sympieza		gracilis		species	Valid	1993	1993	Synonym	wfo-0000671495	Erica benthamiana	E.G.H.Oliv.	wfo-0000566349
wfo-0000671479	urn:lsid:ipni.org:names:972773-1	Erica barbigeroides	species	wfo-4000013772	E.G.H.Oliv.	Ericaceae	Ericoideae			Erica		barbigeroides		species	Valid	Bothalia 23: 1 (1993)	1993	Accepted				wfo-0000566395	Oliver EGH (1993) Studies in the Ericoideae (Ericaceae). XII. The placing of the genus Blaeria into synonymy under Erica; nomenclatural and taxonomic changes for the southern African region. Bothalia 23: 1–7.	https://doi.org/10.4102/abc.v23i1.779
wfo-0000672232	urn:lsid:ipni.org:names:972781-1	Erica hermani	species	wfo-4000013772	E.G.H.Oliv.	Ericaceae	Ericoideae			Erica		hermani		species	Valid	Bothalia 23: 11 (1993)	1993	Accepted					Oliver EGH (1993) Studies in the Ericoideae (Ericaceae). XIII. Three new species of Erica from the southwestern Cape. Bothalia 23: 9–14.	https://doi.org/10.4102/abc.v23i1.780
wfo-0000672342	urn:lsid:ipni.org:names:972782-1	Erica ioniana	species	wfo-4000013772	E.G.H.Oliv.	Ericaceae	Ericoideae			Erica		ioniana		species	Valid	Bothalia 23: 12 (1993)	1993	Accepted					Oliver EGH (1993) Studies in the Ericoideae (Ericaceae). XIII. Three new species of Erica from the southwestern Cape. Bothalia 23: 9–14.	https://doi.org/10.4102/abc.v23i1.780
wfo-0000671968	urn:lsid:ipni.org:names:972774-1	Erica ericoides	species	wfo-4000013772	(L.) E.G.H.Oliv.	Ericaceae	Ericoideae			Erica		ericoides		species	Valid	Bothalia 23: 3 (1993)	1993	Accepted				wfo-0000566332	Oliver EGH (1993) Studies in the Ericoideae (Ericaceae). XII. The placing of the genus Blaeria into synonymy under Erica; nomenclatural and taxonomic changes for the southern African region. Bothalia 23: 1–7.	https://doi.org/10.4102/abc.v23i1.779
wfo-0000672109	urn:lsid:ipni.org:names:972775-1	Erica fuscescens	species	wfo-4000013772	(Klotzsch) E.G.H.Oliv.	Ericaceae	Ericoideae			Erica		fuscescens		species	Valid	Bothalia 23: 4 (1993)	1993	Accepted				wfo-0000566343	Oliver EGH (1993) Studies in the Ericoideae (Ericaceae). XII. The placing of the genus Blaeria into synonymy under Erica; nomenclatural and taxonomic changes for the southern African region. Bothalia 23: 1–7.	https://doi.org/10.4102/abc.v23i1.779
wfo-0000672386	urn:lsid:ipni.org:names:972776-1	Erica klotzschii	species	wfo-4000013772	(Alm & T.C.E.Fr.) E.G.H.Oliv.	Ericaceae	Ericoideae			Erica		klotzschii		species	Valid	Bothalia 23: 4 (1993)	1993	Accepted					Oliver EGH (1993) Studies in the Ericoideae (Ericaceae). XII. The placing of the genus Blaeria into synonymy under Erica; nomenclatural and taxonomic changes for the southern African region. Bothalia 23: 1–7.	https://doi.org/10.4102/abc.v23i1.779
wfo-0000672501	urn:lsid:ipni.org:names:972777-1	Erica longimontana	species	wfo-4000013772	E.G.H.Oliv.	Ericaceae	Ericoideae			Erica		longimontana		species	Valid	Bothalia 23: 4 (1993)	1993	Accepted				wfo-0000566323	Oliver EGH (1993) Studies in the Ericoideae (Ericaceae). XII. The placing of the genus Blaeria into synonymy under Erica; nomenclatural and taxonomic changes for the southern African region. Bothalia 23: 1–7.	https://doi.org/10.4102/abc.v23i1.779
wfo-0000672655	urn:lsid:ipni.org:names:972778-1	Erica multiflexuosa	species	wfo-4000013772	E.G.H.Oliv.	Ericaceae	Ericoideae			Erica		multiflexuosa		species	Valid	Bothalia 23: 4 (1993)	1993	Accepted				wfo-0000566340	Oliver EGH (1993) Studies in the Ericoideae (Ericaceae). XII. The placing of the genus Blaeria into synonymy under Erica; nomenclatural and taxonomic changes for the southern African region. Bothalia 23: 1–7.	https://doi.org/10.4102/abc.v23i1.779
wfo-0000673164	urn:lsid:ipni.org:names:972779-1	Erica russakiana	species	wfo-4000013772	(Klotzsch ex Walp.) E.G.H.Oliv.	Ericaceae	Ericoideae			Erica		russakiana		species	Valid	Bothalia 23: 5 (1993)	1993	Accepted				wfo-0000566365	Oliver EGH (1993) Studies in the Ericoideae (Ericaceae). XII. The placing of the genus Blaeria into synonymy under Erica; nomenclatural and taxonomic changes for the southern African region. Bothalia 23: 1–7.	https://doi.org/10.4102/abc.v23i1.779
wfo-0000671666	urn:lsid:ipni.org:names:972780-1	Erica chiroptera	species	wfo-4000013772	E.G.H.Oliv.	Ericaceae	Ericoideae			Erica		chiroptera		species	Valid	Bothalia 23: 9 (1993)	1993	Accepted					Oliver EGH (1993) Studies in the Ericoideae (Ericaceae). XIII. Three new species of Erica from the southwestern Cape. Bothalia 23: 9–14.	https://doi.org/10.4102/abc.v23i1.780
wfo-0000672583	urn:lsid:ipni.org:names:974427-1	Erica mauritiensis	species	wfo-4000013772	E.G.H.Oliv.	Ericaceae	Ericoideae			Erica		mauritiensis		species	Valid	Kew Bull. 48: 767 (1993)	1993	Accepted				wfo-0000499521	Oliver EGH (1993) Studies in the Ericoideae (Ericaceae). XI. The generic relationship between Erica and Blaeria. Kew Bulletin 48: 771–780.	https://doi.org/10.2307/4118856
wfo-0000671397	urn:lsid:ipni.org:names:974428-1	Erica arborescens	species	wfo-4000013772	(Willd.) E.G.H.Oliv.	Ericaceae	Ericoideae			Erica		arborescens		species	Valid	Kew Bull. 48: 768 (1993)	1993	Accepted				wfo-0001255212	Oliver EGH (1993) Studies in the Ericoideae (Ericaceae). XI. The generic relationship between Erica and Blaeria. Kew Bulletin 48: 771–780.	https://doi.org/10.2307/4118856
wfo-0000673108	urn:lsid:ipni.org:names:974429-1	Erica reunionensis	species	wfo-4000013772	E.G.H.Oliv.	Ericaceae	Ericoideae			Erica		reunionensis		species	Valid	Kew Bull. 48: 768 (1993)	1993	Accepted				wfo-0000499532	Oliver EGH (1993) Studies in the Ericoideae (Ericaceae). XI. The generic relationship between Erica and Blaeria. Kew Bulletin 48: 771–780.	https://doi.org/10.2307/4118856
wfo-0000671547	urn:lsid:ipni.org:names:974474-1	Erica brachyphylla	species	wfo-4000013772	(Benth.) E.G.H.Oliv.	Ericaceae	Ericoideae			Erica		brachyphylla		species	Valid	Kew Bull. 48: 769 (1993)	1993	Accepted				wfo-0001255213	Oliver EGH (1993) Studies in the Ericoideae (Ericaceae). XI. The generic relationship between Erica and Blaeria. Kew Bulletin 48: 771–780.	https://doi.org/10.2307/4118856
wfo-0000671352	urn:lsid:ipni.org:names:980928-1	Erica amatolensis	species	wfo-4000013772	(Klotzsch) E.G.H.Oliv.	Ericaceae	Ericoideae			Erica		amatolensis		species	Valid	Bothalia 24: 123 (1994)	1994	Accepted				wfo-0000673710	Oliver EGH (1994) Studies in the Ericoideae (Ericaceae). XV. The generic relationship between Erica and Ericinella. Bothalia 24: 121–126.	https://doi.org/10.4102/abc.v24i2.761
wfo-0000672241	urn:lsid:ipni.org:names:980930-1	Erica hillburttii	species	wfo-4000013772	(E.G.H.Oliv.) E.G.H.Oliv.	Ericaceae	Ericoideae			Erica		hillburttii		species	Valid	Bothalia 24: 124 (1994)	1994	Accepted				wfo-0000673707	Oliver EGH (1994) Studies in the Ericoideae (Ericaceae). XV. The generic relationship between Erica and Ericinella. Bothalia 24: 121–126.	https://doi.org/10.4102/abc.v24i2.761
wfo-0000672614	urn:lsid:ipni.org:names:980931-1	Erica microdonta	species	wfo-4000013772	(C.H.Wright) E.G.H.Oliv.	Ericaceae	Ericoideae			Erica		microdonta		species	Valid	Bothalia 24: 124 (1994)	1994	Accepted				wfo-0000566371	Oliver EGH (1994) Studies in the Ericoideae (Ericaceae). XV. The generic relationship between Erica and Ericinella. Bothalia 24: 121–126.	https://doi.org/10.4102/abc.v24i2.761
wfo-0000672831	urn:lsid:ipni.org:names:980929-1	Erica passerinoides	species	wfo-4000013772	(Bolus) E.G.H.Oliv.	Ericaceae	Ericoideae			Erica		passerinoides		species	Valid	Bothalia 24: 124 (1994)	1994	Accepted				wfo-0000673712	Oliver EGH (1994) Studies in the Ericoideae (Ericaceae). XV. The generic relationship between Erica and Ericinella. Bothalia 24: 121–126.	https://doi.org/10.4102/abc.v24i2.761
wfo-0000671335	urn:lsid:ipni.org:names:978661-1	Erica alexandri subsp. acockii	subspecies	wfo-0000671334	(Compton) E.G.H.Oliv. & I.M.Oliv.	Ericaceae	Ericoideae			Erica		alexandri	acockii	subspecies	Valid	Bothalia 24: 26 (1994)	1994	Accepted				wfo-0000671295	Oliver EGH, Oliver IM (1994) Studies in the Ericoideae (Ericaceae). XIV. Notes on the genus Erica. Bothalia 24: 25–30.	https://doi.org/10.4102/abc.v24i1.746
wfo-0000672370	urn:lsid:ipni.org:names:988341-1	Erica karooica	species	wfo-4000013772	E.G.H.Oliv.	Ericaceae	Ericoideae			Erica		karooica		species	Valid	Bothalia 25: 242 (1995)	1995	Accepted					Oliver EGH (1995) Ericaceae. A new species of Erica from the Western Cape. Bothalia 25: 242–244.	https://doi.org/10.4102/abc.v25i2.735
wfo-0000672260	urn:lsid:ipni.org:names:983618-1	Erica hispiduloides	species	wfo-4000013772	E.G.H.Oliv.	Ericaceae	Ericoideae			Erica		hispiduloides		species	Valid	Bothalia 25: 87 (1995)	1995	Accepted					Oliver EGH, Oliver IM (1995) Studies in the Ericoideae (Ericaceae). XVI. Six new species of Erica from the Western Cape, South Africa. Bothalia 25: 87–95.	https://doi.org/10.4102/abc.v25i1.714
wfo-0000672236	urn:lsid:ipni.org:names:983619-1	Erica hexensis	species	wfo-4000013772	E.G.H.Oliv.	Ericaceae	Ericoideae			Erica		hexensis		species	Valid	Bothalia 25: 89 (1995)	1995	Accepted					Oliver EGH, Oliver IM (1995) Studies in the Ericoideae (Ericaceae). XVI. Six new species of Erica from the Western Cape, South Africa. Bothalia 25: 87–95.	https://doi.org/10.4102/abc.v25i1.714
wfo-0000671338	urn:lsid:ipni.org:names:983620-1	Erica alnea	species	wfo-4000013772	E.G.H.Oliv.	Ericaceae	Ericoideae			Erica		alnea		species	Valid	Bothalia 25: 90 (1995)	1995	Accepted					Oliver EGH, Oliver IM (1995) Studies in the Ericoideae (Ericaceae). XVI. Six new species of Erica from the Western Cape, South Africa. Bothalia 25: 87–95.	https://doi.org/10.4102/abc.v25i1.714
wfo-0000673366	urn:lsid:ipni.org:names:983621-1	Erica tarantulae	species	wfo-4000013772	E.G.H.Oliv.	Ericaceae	Ericoideae			Erica		tarantulae		species	Valid	Bothalia 25: 91 (1995)	1995	Accepted					Oliver EGH, Oliver IM (1995) Studies in the Ericoideae (Ericaceae). XVI. Six new species of Erica from the Western Cape, South Africa. Bothalia 25: 87–95.	https://doi.org/10.4102/abc.v25i1.714
wfo-0000672265	urn:lsid:ipni.org:names:983622-1	Erica hottentotica	species	wfo-4000013772	E.G.H.Oliv.	Ericaceae	Ericoideae			Erica		hottentotica		species	Valid	Bothalia 25: 93 (1995)	1995	Accepted					Oliver EGH, Oliver IM (1995) Studies in the Ericoideae (Ericaceae). XVI. Six new species of Erica from the Western Cape, South Africa. Bothalia 25: 87–95.	https://doi.org/10.4102/abc.v25i1.714
wfo-0000672553	urn:lsid:ipni.org:names:983623-1	Erica magistrati	species	wfo-4000013772	E.G.H.Oliv.	Ericaceae	Ericoideae			Erica		magistrati		species	Valid	Bothalia 25: 94 (1995)	1995	Accepted					Oliver EGH, Oliver IM (1995) Studies in the Ericoideae (Ericaceae). XVI. Six new species of Erica from the Western Cape, South Africa. Bothalia 25: 87–95.	https://doi.org/10.4102/abc.v25i1.714
wfo-0000672064	urn:lsid:ipni.org:names:987856-1	Erica flexistyla	species	wfo-4000013772	E.G.H.Oliv.	Ericaceae	Ericoideae			Erica		flexistyla		species	Valid	Feddes Repert. 106: 347 (1995 publ. 1996)	1996	Accepted					Oliver EGH, Oliver IM (1996) Studies in the Ericaceae (Ericoideae) XVIII. Two new species of Erica from the southern part of South Africa. Feddes Repertorium 106: 347–352.	https://doi.org/10.1002/fedr.19961060505
wfo-0000672367	urn:lsid:ipni.org:names:987857-1	Erica juniperina	species	wfo-4000013772	E.G.H.Oliv.	Ericaceae	Ericoideae			Erica		juniperina		species	Valid	Feddes Repert. 106: 350 (1995 publ. 1996)	1996	Accepted					Oliver EGH, Oliver IM (1996) Studies in the Ericaceae (Ericoideae) XVIII. Two new species of Erica from the southern part of South Africa. Feddes Repertorium 106: 347–352.	https://doi.org/10.1002/fedr.19961060505
wfo-0000673137	urn:lsid:ipni.org:names:992826-1	Erica roseoloba	species	wfo-4000013772	E.G.H.Oliv.	Ericaceae	Ericoideae			Erica		roseoloba		species	Valid	Feddes Repert. 107: 305 (1996)	1996	Accepted					Oliver EGH, Oliver IM (1996) Studies in the Ericaceae (Ericoideae) XIX. Two new species of Erica from southern Africa. Feddes Repertorium 107: 305–310.	https://doi.org/10.1002/fedr.19961070506
wfo-0000673180	urn:lsid:ipni.org:names:992827-1	Erica saptouensis	species	wfo-4000013772	E.G.H.Oliv.	Ericaceae	Ericoideae			Erica		saptouensis		species	Valid	Feddes Repert. 107: 306 (1996)	1996	Accepted					Oliver EGH, Oliver IM (1996) Studies in the Ericaceae (Ericoideae) XIX. Two new species of Erica from southern Africa. Feddes Repertorium 107: 305–310.	https://doi.org/10.1002/fedr.19961070506
wfo-0000672387	urn:lsid:ipni.org:names:987666-1	Erica kogelbergensis	species	wfo-4000013772	(Bolus) E.G.H.Oliv.	Ericaceae	Ericoideae			Erica		kogelbergensis		species	Valid	Year Book Heather Soc. 1996: 3 (1996)	1996	Accepted				wfo-0000673228	Oliver, E.G.H. & Oliver, I.M. (2005) The genus Erica (Ericaceae) in southern Africa: taxonomic notes 2. Bothalia 35: 121–148.	https://doi.org/10.4102/abc.v35i2.388
wfo-0000672555	urn:lsid:ipni.org:names:999060-1	Erica magnisylvae	species	wfo-4000013772	E.G.H.Oliv.	Ericaceae	Ericoideae			Erica		magnisylvae		species	Valid	Bothalia 27: 142 (1997)	1997	Accepted					Oliver EGH, Oliver IM (1997) A new species of Erica from the Western Cape. Bothalia 27: 142–144.	https://doi.org/10.4102/abc.v27i2.675
wfo-0000672733	urn:lsid:ipni.org:names:994374-1	Erica oakesiorum	species	wfo-4000013772	E.G.H.Oliv.	Ericaceae	Ericoideae			Erica		oakesiorum		species	Valid	Year Book Heather Soc. 1997: 18 (1997)	1997	Accepted					Oliver EGH, Oliver IM, Volk FW (1997) Studies in the Ericaceae (Ericoideae), XXI. Erica oakesiorum, a new tree species from South Africa. Yearbook of the Heather Society: 13–18.	https://www.biodiversitylibrary.org/page/43695795
wfo-0000671580	urn:lsid:ipni.org:names:1003816-1	Erica cabernetea	species	wfo-4000013772	E.G.H.Oliv.	Ericaceae	Ericoideae			Erica		cabernetea		species	Valid	Novon 8: 267 (1998)	1998	Accepted					Oliver EGH, Oliver IM (1998) Three new species of Erica (Ericaceae) from South Africa. Novon 8: 267–274.	https://doi.org/10.2307/3392018
wfo-0000671645	urn:lsid:ipni.org:names:1003817-1	Erica cedromontana	species	wfo-4000013772	E.G.H.Oliv.	Ericaceae	Ericoideae			Erica		cedromontana		species	Valid	Novon 8: 269 (1998)	1998	Accepted					Oliver EGH, Oliver IM (1998) Three new species of Erica (Ericaceae) from South Africa. Novon 8: 267–274.	https://doi.org/10.2307/3392018
wfo-0000672692	urn:lsid:ipni.org:names:1003818-1	Erica navigatoris	species	wfo-4000013772	E.G.H.Oliv.	Ericaceae	Ericoideae			Erica		navigatoris		species	Valid	Novon 8: 272 (1998)	1998	Accepted					Oliver EGH, Oliver IM (1998) Three new species of Erica (Ericaceae) from South Africa. Novon 8: 267–274.	https://doi.org/10.2307/3392018
wfo-0000672219	urn:lsid:ipni.org:names:1005400-1	Erica hebdomadalis	species	wfo-4000013772	E.G.H.Oliv. & I.M.Oliv.	Ericaceae	Ericoideae			Erica		hebdomadalis		species	Valid	Novon 8: 430 (1998)	1998	Accepted					Oliver EGH, Oliver IM (1998) A new species of Erica (Ericaceae) from South Africa. Novon 8: 430–432.	https://doi.org/10.2307/3391868
wfo-0000673207	urn:lsid:ipni.org:names:1000026-1	Erica schumannii	species	wfo-4000013772	E.G.H.Oliv.	Ericaceae	Ericoideae			Erica		schumannii		species	Valid	Year Book Heather Soc. 1998: 35 (1998)	1998	Accepted					Oliver EGH, Oliver IM (1998) Erica schumannii, a new mat-forming species from South Africa. Yearbook of the Heather Society: 32–38.	https://www.biodiversitylibrary.org/page/43695894
wfo-0000671368	urn:lsid:ipni.org:names:1008447-1	Erica andringitrensis	species	wfo-4000013772	(H.Perrier) Dorr & E.G.H.Oliv.	Ericaceae	Ericoideae			Erica		andringitrensis		species	Valid	Adansonia , sér. 3, 21: 77 (1999)	1999	Accepted				wfo-0001047760	Dorr LJ, Oliver EGH (1999) New taxa, names, and combinations in Erica (Ericaceae-Ericoideae) from Madagascar and the Comoro Islands. Adansonia 21: 75–91.	https://sciencepress.mnhn.fr/fr/periodiques/adansonia/21/1/nouveaux-taxons-noms-et-combinaisons-dans-le-genre-erica-ericaceae-ericoideae-madagascar-et-aux-comores
wfo-0000671417	urn:lsid:ipni.org:names:1008448-1	Erica armandiana	species	wfo-4000013772	Dorr & E.G.H.Oliv.	Ericaceae	Ericoideae			Erica		armandiana		species	Valid	Adansonia , sér. 3, 21: 77 (1999)	1999	Accepted				wfo-0001047678	Dorr LJ, Oliver EGH (1999) New taxa, names, and combinations in Erica (Ericaceae-Ericoideae) from Madagascar and the Comoro Islands. Adansonia 21: 75–91.	https://sciencepress.mnhn.fr/fr/periodiques/adansonia/21/1/nouveaux-taxons-noms-et-combinaisons-dans-le-genre-erica-ericaceae-ericoideae-madagascar-et-aux-comores
wfo-0000671480	urn:lsid:ipni.org:names:1008449-1	Erica barnettiana	species	wfo-4000013772	Dorr & E.G.H.Oliv.	Ericaceae	Ericoideae			Erica		barnettiana		species	Valid	Adansonia , sér. 3, 21: 78 (1999)	1999	Accepted				wfo-0001047787	Dorr LJ, Oliver EGH (1999) New taxa, names, and combinations in Erica (Ericaceae-Ericoideae) from Madagascar and the Comoro Islands. Adansonia 21: 75–91.	https://sciencepress.mnhn.fr/fr/periodiques/adansonia/21/1/nouveaux-taxons-noms-et-combinaisons-dans-le-genre-erica-ericaceae-ericoideae-madagascar-et-aux-comores
wfo-0000671481	urn:lsid:ipni.org:names:1008450-1	Erica baroniana	species	wfo-4000013772	Dorr & E.G.H.Oliv.	Ericaceae	Ericoideae			Erica		baroniana		species	Valid	Adansonia , sér. 3, 21: 78 (1999)	1999	Accepted				wfo-0001047749	Dorr LJ, Oliver EGH (1999) New taxa, names, and combinations in Erica (Ericaceae-Ericoideae) from Madagascar and the Comoro Islands. Adansonia 21: 75–91.	https://sciencepress.mnhn.fr/fr/periodiques/adansonia/21/1/nouveaux-taxons-noms-et-combinaisons-dans-le-genre-erica-ericaceae-ericoideae-madagascar-et-aux-comores
wfo-0000671503	urn:lsid:ipni.org:names:1008451-1	Erica betsileana	species	wfo-4000013772	(H.Perrier) Dorr & E.G.H.Oliv.	Ericaceae	Ericoideae			Erica		betsileana		species	Valid	Adansonia , sér. 3, 21: 78 (1999)	1999	Accepted				wfo-0001047763	Dorr LJ, Oliver EGH (1999) New taxa, names, and combinations in Erica (Ericaceae-Ericoideae) from Madagascar and the Comoro Islands. Adansonia 21: 75–91.	https://sciencepress.mnhn.fr/fr/periodiques/adansonia/21/1/nouveaux-taxons-noms-et-combinaisons-dans-le-genre-erica-ericaceae-ericoideae-madagascar-et-aux-comores
wfo-0000671524	urn:lsid:ipni.org:names:1008452-1	Erica bojeri	species	wfo-4000013772	Dorr & E.G.H.Oliv.	Ericaceae	Ericoideae			Erica		bojeri		species	Valid	Adansonia , sér. 3, 21: 78 (1999)	1999	Accepted				wfo-0001047761	Dorr LJ, Oliver EGH (1999) New taxa, names, and combinations in Erica (Ericaceae-Ericoideae) from Madagascar and the Comoro Islands. Adansonia 21: 75–91.	https://sciencepress.mnhn.fr/fr/periodiques/adansonia/21/1/nouveaux-taxons-noms-et-combinaisons-dans-le-genre-erica-ericaceae-ericoideae-madagascar-et-aux-comores
wfo-0000671540	urn:lsid:ipni.org:names:1008454-1	Erica boutonii	species	wfo-4000013772	Dorr & E.G.H.Oliv.	Ericaceae	Ericoideae			Erica		boutonii		species	Valid	Adansonia , sér. 3, 21: 80 (1999)	1999	Accepted				wfo-0001047768	Dorr LJ, Oliver EGH (1999) New taxa, names, and combinations in Erica (Ericaceae-Ericoideae) from Madagascar and the Comoro Islands. Adansonia 21: 75–91.	https://sciencepress.mnhn.fr/fr/periodiques/adansonia/21/1/nouveaux-taxons-noms-et-combinaisons-dans-le-genre-erica-ericaceae-ericoideae-madagascar-et-aux-comores
wfo-0000671793	urn:lsid:ipni.org:names:1008455-1	Erica cryptoclada	species	wfo-4000013772	(Baker) Dorr & E.G.H.Oliv.	Ericaceae	Ericoideae			Erica		cryptoclada		species	Valid	Adansonia , sér. 3, 21: 80 (1999)	1999	Accepted				wfo-0001047677	Dorr LJ, Oliver EGH (1999) New taxa, names, and combinations in Erica (Ericaceae-Ericoideae) from Madagascar and the Comoro Islands. Adansonia 21: 75–91.	https://sciencepress.mnhn.fr/fr/periodiques/adansonia/21/1/nouveaux-taxons-noms-et-combinaisons-dans-le-genre-erica-ericaceae-ericoideae-madagascar-et-aux-comores
wfo-0000671839	urn:lsid:ipni.org:names:1008456-1	Erica danguyana	species	wfo-4000013772	(H.Perrier) Dorr & E.G.H.Oliv.	Ericaceae	Ericoideae			Erica		danguyana		species	Valid	Adansonia , sér. 3, 21: 81 (1999)	1999	Accepted				wfo-0001047748	Dorr LJ, Oliver EGH (1999) New taxa, names, and combinations in Erica (Ericaceae-Ericoideae) from Madagascar and the Comoro Islands. Adansonia 21: 75–91.	https://sciencepress.mnhn.fr/fr/periodiques/adansonia/21/1/nouveaux-taxons-noms-et-combinaisons-dans-le-genre-erica-ericaceae-ericoideae-madagascar-et-aux-comores
wfo-0000671864	urn:lsid:ipni.org:names:1008457-1	Erica densata	species	wfo-4000013772	Dorr & E.G.H.Oliv.	Ericaceae	Ericoideae			Erica		densata		species	Valid	Adansonia , sér. 3, 21: 81 (1999)	1999	Accepted				wfo-0001047771	Dorr LJ, Oliver EGH (1999) New taxa, names, and combinations in Erica (Ericaceae-Ericoideae) from Madagascar and the Comoro Islands. Adansonia 21: 75–91.	https://sciencepress.mnhn.fr/fr/periodiques/adansonia/21/1/nouveaux-taxons-noms-et-combinaisons-dans-le-genre-erica-ericaceae-ericoideae-madagascar-et-aux-comores
wfo-0000672181	urn:lsid:ipni.org:names:1008458-1	Erica goudotiana	species	wfo-4000013772	(Klotzsch) Dorr & E.G.H.Oliv.	Ericaceae	Ericoideae			Erica		goudotiana		species	Valid	Adansonia , sér. 3, 21: 81 (1999)	1999	Accepted				wfo-0001047775	Dorr LJ, Oliver EGH (1999) New taxa, names, and combinations in Erica (Ericaceae-Ericoideae) from Madagascar and the Comoro Islands. Adansonia 21: 75–91.	https://sciencepress.mnhn.fr/fr/periodiques/adansonia/21/1/nouveaux-taxons-noms-et-combinaisons-dans-le-genre-erica-ericaceae-ericoideae-madagascar-et-aux-comores
wfo-0000672221	urn:lsid:ipni.org:names:1008459-1	Erica hebeclada	species	wfo-4000013772	Dorr & E.G.H.Oliv.	Ericaceae	Ericoideae			Erica		hebeclada		species	Valid	Adansonia , sér. 3, 21: 82 (1999)	1999	Accepted				wfo-0001047680	Dorr LJ, Oliver EGH (1999) New taxa, names, and combinations in Erica (Ericaceae-Ericoideae) from Madagascar and the Comoro Islands. Adansonia 21: 75–91.	https://sciencepress.mnhn.fr/fr/periodiques/adansonia/21/1/nouveaux-taxons-noms-et-combinaisons-dans-le-genre-erica-ericaceae-ericoideae-madagascar-et-aux-comores
wfo-0000672270	urn:lsid:ipni.org:names:1008460-1	Erica humbertii	species	wfo-4000013772	(H.Perrier) Dorr & E.G.H.Oliv.	Ericaceae	Ericoideae			Erica		humbertii		species	Valid	Adansonia , sér. 3, 21: 82 (1999)	1999	Accepted				wfo-0001047780	Dorr LJ, Oliver EGH (1999) New taxa, names, and combinations in Erica (Ericaceae-Ericoideae) from Madagascar and the Comoro Islands. Adansonia 21: 75–91.	https://sciencepress.mnhn.fr/fr/periodiques/adansonia/21/1/nouveaux-taxons-noms-et-combinaisons-dans-le-genre-erica-ericaceae-ericoideae-madagascar-et-aux-comores
wfo-0000672285	urn:lsid:ipni.org:names:1008461-1	Erica ibityensis	species	wfo-4000013772	(H.Perrier) Dorr & E.G.H.Oliv.	Ericaceae	Ericoideae			Erica		ibityensis		species	Valid	Adansonia , sér. 3, 21: 82 (1999)	1999	Accepted					Dorr LJ, Oliver EGH (1999) New taxa, names, and combinations in Erica (Ericaceae-Ericoideae) from Madagascar and the Comoro Islands. Adansonia 21: 75–91.	https://sciencepress.mnhn.fr/fr/periodiques/adansonia/21/1/nouveaux-taxons-noms-et-combinaisons-dans-le-genre-erica-ericaceae-ericoideae-madagascar-et-aux-comores
wfo-0000672293	urn:lsid:ipni.org:names:1008462-1	Erica imerinensis	species	wfo-4000013772	(H.Perrier) Dorr & E.G.H.Oliv.	Ericaceae	Ericoideae			Erica		imerinensis		species	Valid	Adansonia , sér. 3, 21: 82 (1999)	1999	Accepted				wfo-0001047782	Dorr LJ, Oliver EGH (1999) New taxa, names, and combinations in Erica (Ericaceae-Ericoideae) from Madagascar and the Comoro Islands. Adansonia 21: 75–91.	https://sciencepress.mnhn.fr/fr/periodiques/adansonia/21/1/nouveaux-taxons-noms-et-combinaisons-dans-le-genre-erica-ericaceae-ericoideae-madagascar-et-aux-comores
wfo-0000672347	urn:lsid:ipni.org:names:1008463-1	Erica isaloensis	species	wfo-4000013772	(H.Perrier) Dorr & E.G.H.Oliv.	Ericaceae	Ericoideae			Erica		isaloensis		species	Valid	Adansonia , sér. 3, 21: 83 (1999)	1999	Accepted					Dorr LJ, Oliver EGH (1999) New taxa, names, and combinations in Erica (Ericaceae-Ericoideae) from Madagascar and the Comoro Islands. Adansonia 21: 75–91.	https://sciencepress.mnhn.fr/fr/periodiques/adansonia/21/1/nouveaux-taxons-noms-et-combinaisons-dans-le-genre-erica-ericaceae-ericoideae-madagascar-et-aux-comores
wfo-0000672364	urn:lsid:ipni.org:names:1008464-1	Erica jumellei	species	wfo-4000013772	(H.Perrier) Dorr & E.G.H.Oliv.	Ericaceae	Ericoideae			Erica		jumellei		species	Valid	Adansonia , sér. 3, 21: 83 (1999)	1999	Accepted					Dorr LJ, Oliver EGH (1999) New taxa, names, and combinations in Erica (Ericaceae-Ericoideae) from Madagascar and the Comoro Islands. Adansonia 21: 75–91.	https://sciencepress.mnhn.fr/fr/periodiques/adansonia/21/1/nouveaux-taxons-noms-et-combinaisons-dans-le-genre-erica-ericaceae-ericoideae-madagascar-et-aux-comores
wfo-0000672443	urn:lsid:ipni.org:names:1008465-1	Erica lecomtei	species	wfo-4000013772	(H.Perrier) Dorr & E.G.H.Oliv.	Ericaceae	Ericoideae			Erica		lecomtei		species	Valid	Adansonia , sér. 3, 21: 83 (1999)	1999	Accepted					Dorr LJ, Oliver EGH (1999) New taxa, names, and combinations in Erica (Ericaceae-Ericoideae) from Madagascar and the Comoro Islands. Adansonia 21: 75–91.	https://sciencepress.mnhn.fr/fr/periodiques/adansonia/21/1/nouveaux-taxons-noms-et-combinaisons-dans-le-genre-erica-ericaceae-ericoideae-madagascar-et-aux-comores
wfo-0000672464	urn:lsid:ipni.org:names:1008467-1	Erica leucoclada	species	wfo-4000013772	(Baker) Dorr & E.G.H.Oliv.	Ericaceae	Ericoideae			Erica		leucoclada		species	Valid	Adansonia , sér. 3, 21: 84 (1999)	1999	Accepted				wfo-0001047683	Dorr LJ, Oliver EGH (1999) New taxa, names, and combinations in Erica (Ericaceae-Ericoideae) from Madagascar and the Comoro Islands. Adansonia 21: 75–91.	https://sciencepress.mnhn.fr/fr/periodiques/adansonia/21/1/nouveaux-taxons-noms-et-combinaisons-dans-le-genre-erica-ericaceae-ericoideae-madagascar-et-aux-comores
wfo-0000672520	urn:lsid:ipni.org:names:1008468-1	Erica lyallii	species	wfo-4000013772	(Benth.) Dorr & E.G.H.Oliv.	Ericaceae	Ericoideae			Erica		lyallii		species	Valid	Adansonia , sér. 3, 21: 84 (1999)	1999	Accepted				wfo-0001047798	Dorr LJ, Oliver EGH (1999) New taxa, names, and combinations in Erica (Ericaceae-Ericoideae) from Madagascar and the Comoro Islands. Adansonia 21: 75–91.	https://sciencepress.mnhn.fr/fr/periodiques/adansonia/21/1/nouveaux-taxons-noms-et-combinaisons-dans-le-genre-erica-ericaceae-ericoideae-madagascar-et-aux-comores
wfo-0000672539	urn:lsid:ipni.org:names:1008469-1	Erica macrocalyx	species	wfo-4000013772	(Baker) Dorr & E.G.H.Oliv.	Ericaceae	Ericoideae			Erica		macrocalyx		species	Valid	Adansonia , sér. 3, 21: 85 (1999)	1999	Accepted				wfo-0001047618	Dorr LJ, Oliver EGH (1999) New taxa, names, and combinations in Erica (Ericaceae-Ericoideae) from Madagascar and the Comoro Islands. Adansonia 21: 75–91.	https://sciencepress.mnhn.fr/fr/periodiques/adansonia/21/1/nouveaux-taxons-noms-et-combinaisons-dans-le-genre-erica-ericaceae-ericoideae-madagascar-et-aux-comores
wfo-0000672547	urn:lsid:ipni.org:names:1008470-1	Erica madagascariensis	species	wfo-4000013772	(H.Perrier) Dorr & E.G.H.Oliv.	Ericaceae	Ericoideae			Erica		madagascariensis		species	Valid	Adansonia , sér. 3, 21: 86 (1999)	1999	Accepted				wfo-0001047786	Dorr LJ, Oliver EGH (1999) New taxa, names, and combinations in Erica (Ericaceae-Ericoideae) from Madagascar and the Comoro Islands. Adansonia 21: 75–91.	https://sciencepress.mnhn.fr/fr/periodiques/adansonia/21/1/nouveaux-taxons-noms-et-combinaisons-dans-le-genre-erica-ericaceae-ericoideae-madagascar-et-aux-comores
wfo-0000672623	urn:lsid:ipni.org:names:1008472-1	Erica minutifolia	species	wfo-4000013772	(Baker) Dorr & E.G.H.Oliv.	Ericaceae	Ericoideae			Erica		minutifolia		species	Valid	Adansonia , sér. 3, 21: 87 (1999)	1999	Accepted					Dorr LJ, Oliver EGH (1999) New taxa, names, and combinations in Erica (Ericaceae-Ericoideae) from Madagascar and the Comoro Islands. Adansonia 21: 75–91.	https://sciencepress.mnhn.fr/fr/periodiques/adansonia/21/1/nouveaux-taxons-noms-et-combinaisons-dans-le-genre-erica-ericaceae-ericoideae-madagascar-et-aux-comores
wfo-0000672681	urn:lsid:ipni.org:names:1008473-1	Erica myriadenia	species	wfo-4000013772	(Baker) Dorr & E.G.H.Oliv.	Ericaceae	Ericoideae			Erica		myriadenia		species	Valid	Adansonia , sér. 3, 21: 88 (1999)	1999	Accepted				wfo-0001047682	Dorr LJ, Oliver EGH (1999) New taxa, names, and combinations in Erica (Ericaceae-Ericoideae) from Madagascar and the Comoro Islands. Adansonia 21: 75–91.	https://sciencepress.mnhn.fr/fr/periodiques/adansonia/21/1/nouveaux-taxons-noms-et-combinaisons-dans-le-genre-erica-ericaceae-ericoideae-madagascar-et-aux-comores
wfo-0000672822	urn:lsid:ipni.org:names:1008474-1	Erica parkeri	species	wfo-4000013772	(Baker) Dorr & E.G.H.Oliv.	Ericaceae	Ericoideae			Erica		parkeri		species	Valid	Adansonia , sér. 3, 21: 88 (1999)	1999	Accepted				wfo-0001047671	Dorr LJ, Oliver EGH (1999) New taxa, names, and combinations in Erica (Ericaceae-Ericoideae) from Madagascar and the Comoro Islands. Adansonia 21: 75–91.	https://sciencepress.mnhn.fr/fr/periodiques/adansonia/21/1/nouveaux-taxons-noms-et-combinaisons-dans-le-genre-erica-ericaceae-ericoideae-madagascar-et-aux-comores
wfo-0000672870	urn:lsid:ipni.org:names:1008475-1	Erica perhispida	species	wfo-4000013772	Dorr & E.G.H.Oliv.	Ericaceae	Ericoideae			Erica		perhispida		species	Valid	Adansonia , sér. 3, 21: 88 (1999)	1999	Accepted				wfo-0001047679	Dorr LJ, Oliver EGH (1999) New taxa, names, and combinations in Erica (Ericaceae-Ericoideae) from Madagascar and the Comoro Islands. Adansonia 21: 75–91.	https://sciencepress.mnhn.fr/fr/periodiques/adansonia/21/1/nouveaux-taxons-noms-et-combinaisons-dans-le-genre-erica-ericaceae-ericoideae-madagascar-et-aux-comores
wfo-0000672877	urn:lsid:ipni.org:names:1008476-1	Erica perrieri	species	wfo-4000013772	Dorr & E.G.H.Oliv.	Ericaceae	Ericoideae			Erica		perrieri		species	Valid	Adansonia , sér. 3, 21: 88 (1999)	1999	Accepted				wfo-0001047784	Dorr LJ, Oliver EGH (1999) New taxa, names, and combinations in Erica (Ericaceae-Ericoideae) from Madagascar and the Comoro Islands. Adansonia 21: 75–91.	https://sciencepress.mnhn.fr/fr/periodiques/adansonia/21/1/nouveaux-taxons-noms-et-combinaisons-dans-le-genre-erica-ericaceae-ericoideae-madagascar-et-aux-comores
wfo-0000673059	urn:lsid:ipni.org:names:1008477-1	Erica quadratiflora	species	wfo-4000013772	(H.Perrier) Dorr & E.G.H.Oliv.	Ericaceae	Ericoideae			Erica		quadratiflora		species	Valid	Adansonia , sér. 3, 21: 89 (1999)	1999	Accepted					Dorr LJ, Oliver EGH (1999) New taxa, names, and combinations in Erica (Ericaceae-Ericoideae) from Madagascar and the Comoro Islands. Adansonia 21: 75–91.	https://sciencepress.mnhn.fr/fr/periodiques/adansonia/21/1/nouveaux-taxons-noms-et-combinaisons-dans-le-genre-erica-ericaceae-ericoideae-madagascar-et-aux-comores
wfo-0000673076	urn:lsid:ipni.org:names:1008478-1	Erica rakotozafyana	species	wfo-4000013772	Dorr & E.G.H.Oliv.	Ericaceae	Ericoideae			Erica		rakotozafyana		species	Valid	Adansonia , sér. 3, 21: 89 (1999)	1999	Accepted				wfo-0001047779	Dorr LJ, Oliver EGH (1999) New taxa, names, and combinations in Erica (Ericaceae-Ericoideae) from Madagascar and the Comoro Islands. Adansonia 21: 75–91.	https://sciencepress.mnhn.fr/fr/periodiques/adansonia/21/1/nouveaux-taxons-noms-et-combinaisons-dans-le-genre-erica-ericaceae-ericoideae-madagascar-et-aux-comores
wfo-0000673295	urn:lsid:ipni.org:names:1008479-1	Erica spinifera	species	wfo-4000013772	(H.Perrier) Dorr & E.G.H.Oliv.	Ericaceae	Ericoideae			Erica		spinifera		species	Valid	Adansonia , sér. 3, 21: 89 (1999)	1999	Accepted					Dorr LJ, Oliver EGH (1999) New taxa, names, and combinations in Erica (Ericaceae-Ericoideae) from Madagascar and the Comoro Islands. Adansonia 21: 75–91.	https://sciencepress.mnhn.fr/fr/periodiques/adansonia/21/1/nouveaux-taxons-noms-et-combinaisons-dans-le-genre-erica-ericaceae-ericoideae-madagascar-et-aux-comores
wfo-0000673362	urn:lsid:ipni.org:names:1008480-1	Erica sylvainiana	species	wfo-4000013772	Dorr & E.G.H.Oliv.	Ericaceae	Ericoideae			Erica		sylvainiana		species	Valid	Adansonia , sér. 3, 21: 89 (1999)	1999	Accepted				wfo-0001047755	Dorr LJ, Oliver EGH (1999) New taxa, names, and combinations in Erica (Ericaceae-Ericoideae) from Madagascar and the Comoro Islands. Adansonia 21: 75–91.	https://sciencepress.mnhn.fr/fr/periodiques/adansonia/21/1/nouveaux-taxons-noms-et-combinaisons-dans-le-genre-erica-ericaceae-ericoideae-madagascar-et-aux-comores
wfo-0000671711	urn:lsid:ipni.org:names:1008483-1	Erica comorensis	species	wfo-4000013772	(Engl.) Dorr & E.G.H.Oliv.	Ericaceae	Ericoideae			Erica		comorensis		species	Valid	Adansonia , sér. 3, 21: 90 (1999)	1999	Accepted				wfo-0001047811	Dorr LJ, Oliver EGH (1999) New taxa, names, and combinations in Erica (Ericaceae-Ericoideae) from Madagascar and the Comoro Islands. Adansonia 21: 75–91.	https://sciencepress.mnhn.fr/fr/periodiques/adansonia/21/1/nouveaux-taxons-noms-et-combinaisons-dans-le-genre-erica-ericaceae-ericoideae-madagascar-et-aux-comores
wfo-0000671712	urn:lsid:ipni.org:names:1008484-1	Erica comorensis subsp. anjurensis	subspecies	wfo-0000671711	(Alm & T.C.E.Fr.) Dorr & E.G.H.Oliv.	Ericaceae	Ericoideae			Erica		comorensis	anjurensis	subspecies	Valid	Adansonia , sér. 3, 21: 90 (1999)	1999	Accepted				wfo-0001047812	Dorr LJ, Oliver EGH (1999) New taxa, names, and combinations in Erica (Ericaceae-Ericoideae) from Madagascar and the Comoro Islands. Adansonia 21: 75–91.	https://sciencepress.mnhn.fr/fr/periodiques/adansonia/21/1/nouveaux-taxons-noms-et-combinaisons-dans-le-genre-erica-ericaceae-ericoideae-madagascar-et-aux-comores
wfo-0000673574	urn:lsid:ipni.org:names:1008481-1	Erica viguieri	species	wfo-4000013772	(H.Perrier) Dorr & E.G.H.Oliv.	Ericaceae	Ericoideae			Erica		viguieri		species	Valid	Adansonia , sér. 3, 21: 90 (1999)	1999	Accepted					Dorr LJ, Oliver EGH (1999) New taxa, names, and combinations in Erica (Ericaceae-Ericoideae) from Madagascar and the Comoro Islands. Adansonia 21: 75–91.	https://sciencepress.mnhn.fr/fr/periodiques/adansonia/21/1/nouveaux-taxons-noms-et-combinaisons-dans-le-genre-erica-ericaceae-ericoideae-madagascar-et-aux-comores
wfo-0000673625	urn:lsid:ipni.org:names:1008482-1	Erica wangfatiana	species	wfo-4000013772	Dorr & E.G.H.Oliv.	Ericaceae	Ericoideae			Erica		wangfatiana		species	Valid	Adansonia , sér. 3, 21: 90 (1999)	1999	Accepted				wfo-0001047753	Dorr LJ, Oliver EGH (1999) New taxa, names, and combinations in Erica (Ericaceae-Ericoideae) from Madagascar and the Comoro Islands. Adansonia 21: 75–91.	https://sciencepress.mnhn.fr/fr/periodiques/adansonia/21/1/nouveaux-taxons-noms-et-combinaisons-dans-le-genre-erica-ericaceae-ericoideae-madagascar-et-aux-comores
wfo-0000671799	urn:lsid:ipni.org:names:1008846-1	Erica cubitans	species	wfo-4000013772	E.G.H.Oliv.	Ericaceae	Ericoideae			Erica		cubitans		species	Valid	Bothalia 29: 112 (1999)	1999	Accepted					Oliver EGH, Oliver IM (1999) Ericaceae. Three new species of Erica from Western Cape, South Africa. Bothalia 29: 113–117.	https://doi.org/10.4102/abc.v29i1.583
wfo-0000672119	urn:lsid:ipni.org:names:1008847-1	Erica garciae	species	wfo-4000013772	E.G.H.Oliv.	Ericaceae	Ericoideae			Erica		garciae		species	Valid	Bothalia 29: 115 (1999)	1999	Accepted					Oliver EGH, Oliver IM (1999) Ericaceae. Three new species of Erica from Western Cape, South Africa. Bothalia 29: 113–117.	https://doi.org/10.4102/abc.v29i1.583
wfo-0000673286	urn:lsid:ipni.org:names:1008848-1	Erica sperata	species	wfo-4000013772	E.G.H.Oliv.	Ericaceae	Ericoideae			Erica		sperata		species	Valid	Bothalia 29: 115 (1999)	1999	Accepted					Oliver EGH, Oliver IM (1999) Ericaceae. Three new species of Erica from Western Cape, South Africa. Bothalia 29: 113–117.	https://doi.org/10.4102/abc.v29i1.583
wfo-0000672212	urn:lsid:ipni.org:names:1008842-1	Erica hansfordii	species	wfo-4000013772	E.G.H.Oliv.	Ericaceae	Ericoideae			Erica		hansfordii		species	Valid	Bothalia 29: 95 (1999)	1999	Accepted					Oliver EGH, Oliver IM (1999) Ericaceae. Two new species of Erica from Western Cape South Africa. Bothalia 29: 95–98.	https://doi.org/10.4102/abc.v29i1.575
wfo-0000672024	urn:lsid:ipni.org:names:1008843-1	Erica feminarum	species	wfo-4000013772	E.G.H.Oliv.	Ericaceae	Ericoideae			Erica		feminarum		species	Valid	Bothalia 29: 97 (1999)	1999	Accepted					Oliver EGH, Oliver IM (1999) Ericaceae. Two new species of Erica from Western Cape South Africa. Bothalia 29: 95–98.	https://doi.org/10.4102/abc.v29i1.575
wfo-0000673414	urn:lsid:ipni.org:names:1008168-1	Erica thomensis	species	wfo-4000013772	(Henriq.) Dorr & E.G.H.Oliv.	Ericaceae	Ericoideae			Erica		thomensis		species	Valid	Kew Bull. 54: 235 (1999)	1999	Accepted					Dorr LJ, Oliver EGH (1999) A new combination in Erica (Ericaceae) from São Tomé. Kew Bulletin 54: 235–236.	http://www.jstor.org/stable/4111048
wfo-0000672211	urn:lsid:ipni.org:names:20002010-1	Erica hanekomii	species	wfo-4000013772	E.G.H.Oliv.	Ericaceae	Ericoideae			Erica		hanekomii		species	Valid	Year Book Heather Soc. 1999: 42 (1999)	1999	Accepted					Oliver EGH, Oliver IM (1999) Erica hanekomii, a new prostrate species from the Western Cape, South Africa. Yearbook of the Heather Society: 36–42.	https://www.biodiversitylibrary.org/page/43695741
wfo-0000673167	urn:lsid:ipni.org:names:1017168-1	Erica rusticula	species	wfo-4000013772	E.G.H.Oliv.	Ericaceae	Ericoideae			Erica		rusticula		species	Valid	Bothalia 30: 147 (2000)	2000	Accepted					Oliver EGH, Oliver IM (2000) Three new species of Erica (Ericaceae) from Western Cape, South Africa. Bothalia 30: 147–153.	https://doi.org/10.4102/abc.v30i2.552
wfo-0000672272	urn:lsid:ipni.org:names:1017169-1	Erica humidicola	species	wfo-4000013772	E.G.H.Oliv.	Ericaceae	Ericoideae			Erica		humidicola		species	Valid	Bothalia 30: 149 (2000)	2000	Accepted					Oliver, E.G.H. & Oliver, I.M. (2005) The genus Erica (Ericaceae) in southern Africa: taxonomic notes 2. Bothalia 35: 121–148.	https://doi.org/10.4102/abc.v35i2.388
wfo-0000673125	urn:lsid:ipni.org:names:1017170-1	Erica rimarum	species	wfo-4000013772	E.G.H.Oliv.	Ericaceae	Ericoideae			Erica		rimarum		species	Valid	Bothalia 30: 152 (2000)	2000	Accepted					Oliver EGH, Oliver IM (2000) Three new species of Erica (Ericaceae) from Western Cape, South Africa. Bothalia 30: 147–153.	https://doi.org/10.4102/abc.v30i2.552
wfo-0000672782	urn:lsid:ipni.org:names:1015370-1	Erica orthiocola	species	wfo-4000013772	E.G.H.Oliv.	Ericaceae	Ericoideae			Erica		orthiocola		species	Valid	Bothalia 30: 49 (2000)	2000	Accepted					Oliver EGH, Oliver IM (2000) Ericaceae. Two new species of Erica from Western Cape, South Africa. Bothalia 30: 49–53	https://doi.org/10.4102/abc.v30i1.539
wfo-0000671709	urn:lsid:ipni.org:names:1015371-1	Erica columnaris	species	wfo-4000013772	E.G.H.Oliv.	Ericaceae	Ericoideae			Erica		columnaris		species	Valid	Bothalia 30: 50 (2000)	2000	Accepted					Oliver EGH, Oliver IM (2000) Ericaceae. Two new species of Erica from Western Cape, South Africa. Bothalia 30: 49–53	https://doi.org/10.4102/abc.v30i1.539
wfo-0000672132	urn:lsid:ipni.org:names:1017383-1	Erica glabella subsp. laevis	subspecies	wfo-0000672131	E.G.H.Oliv.	Ericaceae	Ericoideae			Erica		glabella	laevis	subspecies	Valid	Contr. Bolus Herb. 19: 121 (2000)	2000	Accepted					Oliver EGH (2000) Systematics of Ericaceae (Ericeae-Ericoideae): species with indehiscent and partially dehiscent fruits. Contributions from the Bolus Herbarium 19.
wfo-0000672938	urn:lsid:ipni.org:names:1017298-1	Erica piquetbergensis	species	wfo-4000013772	(N.E.Br.) E.G.H.Oliv.,	Ericaceae	Ericoideae			Erica		piquetbergensis		species	Valid	Contr. Bolus Herb. 19: 125 (2000)	2000	Accepted				wfo-0001047442	Oliver EGH (2000) Systematics of Ericaceae (Ericeae-Ericoideae): species with indehiscent and partially dehiscent fruits. Contributions from the Bolus Herbarium 19.
wfo-0000671912	urn:lsid:ipni.org:names:1017299-1	Erica dregei	species	wfo-4000013772	E.G.H.Oliv.	Ericaceae	Ericoideae			Erica		dregei		species	Valid	Contr. Bolus Herb. 19: 128 (2000)	2000	Accepted				wfo-0001047440	Oliver EGH (2000) Systematics of Ericaceae (Ericeae-Ericoideae): species with indehiscent and partially dehiscent fruits. Contributions from the Bolus Herbarium 19.
wfo-0000671893	urn:lsid:ipni.org:names:1017300-1	Erica dispar	species	wfo-4000013772	(N.E.Br.) E.G.H.Oliv.	Ericaceae	Ericoideae			Erica		dispar		species	Valid	Contr. Bolus Herb. 19: 130 (2000)	2000	Accepted				wfo-0001047432	Oliver EGH (2000) Systematics of Ericaceae (Ericeae-Ericoideae): species with indehiscent and partially dehiscent fruits. Contributions from the Bolus Herbarium 19.
wfo-0000671328	urn:lsid:ipni.org:names:1017301-1	Erica albertyniae	species	wfo-4000013772	E.G.H.Oliv.	Ericaceae	Ericoideae			Erica		albertyniae		species	Valid	Contr. Bolus Herb. 19: 132 (2000)	2000	Accepted					Oliver EGH (2000) Systematics of Ericaceae (Ericeae-Ericoideae): species with indehiscent and partially dehiscent fruits. Contributions from the Bolus Herbarium 19.
wfo-0000673074	urn:lsid:ipni.org:names:1017302-1	Erica radicans	species	wfo-4000013772	(L.Guthrie) E.G.H.Oliv.	Ericaceae	Ericoideae			Erica		radicans		species	Valid	Contr. Bolus Herb. 19: 135 (2000)	2000	Accepted					Oliver EGH (2000) Systematics of Ericaceae (Ericeae-Ericoideae): species with indehiscent and partially dehiscent fruits. Contributions from the Bolus Herbarium 19.
wfo-0001358663	urn:lsid:ipni.org:names:1017303-1	Erica radicans subsp. schlechteri	subspecies	wfo-0000673074	(N.E.Br.) E.G.H.Oliv.	Ericaceae	Ericoideae			Erica		radicans	schlechteri	subspecies	Valid	Contr. Bolus Herb. 19: 138 (2000)	2000	Accepted				wfo-0000518945	Oliver EGH (2000) Systematics of Ericaceae (Ericeae-Ericoideae): species with indehiscent and partially dehiscent fruits. Contributions from the Bolus Herbarium 19.
wfo-0000672334	urn:lsid:ipni.org:names:1017304-1	Erica interrupta	species	wfo-4000013772	(N.E.Br.) E.G.H.Oliv.	Ericaceae	Ericoideae			Erica		interrupta		species	Valid	Contr. Bolus Herb. 19: 140 (2000)	2000	Accepted				wfo-0001047475	Oliver EGH (2000) Systematics of Ericaceae (Ericeae-Ericoideae): species with indehiscent and partially dehiscent fruits. Contributions from the Bolus Herbarium 19.
wfo-0000672150	urn:lsid:ipni.org:names:1017305-1	Erica globiceps	species	wfo-4000013772	E.G.H.Oliv.	Ericaceae	Ericoideae			Erica		globiceps		species	Valid	Contr. Bolus Herb. 19: 143 (2000)	2000	Accepted					Oliver EGH (2000) Systematics of Ericaceae (Ericeae-Ericoideae): species with indehiscent and partially dehiscent fruits. Contributions from the Bolus Herbarium 19.
wfo-0000672151	urn:lsid:ipni.org:names:1017306-1	Erica globiceps subsp. consors	subspecies	wfo-0000672150	(N.E.Br.) E.G.H.Oliv.	Ericaceae	Ericoideae			Erica		globiceps	consors	subspecies	Valid	Contr. Bolus Herb. 19: 146 (2000)	2000	Accepted				wfo-0001047431	Oliver EGH (2000) Systematics of Ericaceae (Ericeae-Ericoideae): species with indehiscent and partially dehiscent fruits. Contributions from the Bolus Herbarium 19.
wfo-0000672152	urn:lsid:ipni.org:names:1017307-1	Erica globiceps subsp. gracilis	subspecies	wfo-0000672150	(Benth.) E.G.H.Oliv.	Ericaceae	Ericoideae			Erica		globiceps	gracilis	subspecies	Valid	Contr. Bolus Herb. 19: 147 (2000)	2000	Accepted				wfo-0001259834	Oliver EGH (2000) Systematics of Ericaceae (Ericeae-Ericoideae): species with indehiscent and partially dehiscent fruits. Contributions from the Bolus Herbarium 19.
wfo-0000673025	urn:lsid:ipni.org:names:1017308-1	Erica pulchelliflora	species	wfo-4000013772	E.G.H.Oliv.	Ericaceae	Ericoideae			Erica		pulchelliflora		species	Valid	Contr. Bolus Herb. 19: 149 (2000)	2000	Accepted				wfo-0001047462	Oliver EGH (2000) Systematics of Ericaceae (Ericeae-Ericoideae): species with indehiscent and partially dehiscent fruits. Contributions from the Bolus Herbarium 19.
wfo-0000673548	urn:lsid:ipni.org:names:1017309-1	Erica venustiflora	species	wfo-4000013772	E.G.H.Oliv.	Ericaceae	Ericoideae			Erica		venustiflora		species	Valid	Contr. Bolus Herb. 19: 153 (2000)	2000	Accepted				wfo-0001047469	Oliver EGH (2000) Systematics of Ericaceae (Ericeae-Ericoideae): species with indehiscent and partially dehiscent fruits. Contributions from the Bolus Herbarium 19.
wfo-0001358664	urn:lsid:ipni.org:names:1017310-1	Erica venustiflora subsp. glandulosa	subspecies	wfo-0000673548	E.G.H.Oliv.	Ericaceae	Ericoideae			Erica		venustiflora	glandulosa	subspecies	Valid	Contr. Bolus Herb. 19: 154 (2000)	2000	Accepted					Oliver EGH (2000) Systematics of Ericaceae (Ericeae-Ericoideae): species with indehiscent and partially dehiscent fruits. Contributions from the Bolus Herbarium 19.
wfo-0000672326	urn:lsid:ipni.org:names:1017311-1	Erica innovans	species	wfo-4000013772	(N.E.Br.) E.G.H.Oliv.	Ericaceae	Ericoideae			Erica		innovans		species	Valid	Contr. Bolus Herb. 19: 155 (2000)	2000	Accepted				wfo-0001047463	Oliver EGH (2000) Systematics of Ericaceae (Ericeae-Ericoideae): species with indehiscent and partially dehiscent fruits. Contributions from the Bolus Herbarium 19.
wfo-0000671559	urn:lsid:ipni.org:names:1017312-1	Erica brownii	species	wfo-4000013772	E.G.H.Oliv.	Ericaceae	Ericoideae			Erica		brownii		species	Valid	Contr. Bolus Herb. 19: 159 (2000)	2000	Accepted					Oliver EGH (2000) Systematics of Ericaceae (Ericeae-Ericoideae): species with indehiscent and partially dehiscent fruits. Contributions from the Bolus Herbarium 19.
wfo-0000672558	urn:lsid:ipni.org:names:1017313-1	Erica malmesburiensis	species	wfo-4000013772	E.G.H.Oliv.	Ericaceae	Ericoideae			Erica		malmesburiensis		species	Valid	Contr. Bolus Herb. 19: 160 (2000)	2000	Accepted					Oliver EGH (2000) Systematics of Ericaceae (Ericeae-Ericoideae): species with indehiscent and partially dehiscent fruits. Contributions from the Bolus Herbarium 19.
wfo-0000673258	urn:lsid:ipni.org:names:1017314-1	Erica similis	species	wfo-4000013772	(N.E.Br.) E.G.H.Oliv.	Ericaceae	Ericoideae			Erica		similis		species	Valid	Contr. Bolus Herb. 19: 163 (2000)	2000	Accepted				wfo-0001047466	Oliver EGH (2000) Systematics of Ericaceae (Ericeae-Ericoideae): species with indehiscent and partially dehiscent fruits. Contributions from the Bolus Herbarium 19.
wfo-0000671972	urn:lsid:ipni.org:names:1017315-1	Erica erinus	species	wfo-4000013772	(Klotzsch ex Benth.) E.G.H.Oliv.	Ericaceae	Ericoideae			Erica		erinus		species	Valid	Contr. Bolus Herb. 19: 170 (2000)	2000	Accepted				wfo-0000614088	Oliver EGH (2000) Systematics of Ericaceae (Ericeae-Ericoideae): species with indehiscent and partially dehiscent fruits. Contributions from the Bolus Herbarium 19.
wfo-0000673486	urn:lsid:ipni.org:names:1017316-1	Erica uberiflora	species	wfo-4000013772	E.G.H.Oliv.	Ericaceae	Ericoideae			Erica		uberiflora		species	Valid	Contr. Bolus Herb. 19: 171 (2000)	2000	Accepted				wfo-0000566373	Oliver EGH (2000) Systematics of Ericaceae (Ericeae-Ericoideae): species with indehiscent and partially dehiscent fruits. Contributions from the Bolus Herbarium 19.
wfo-0000671374	urn:lsid:ipni.org:names:1017317-1	Erica angulosa	species	wfo-4000013772	E.G.H.Oliv.	Ericaceae	Ericoideae			Erica		angulosa		species	Valid	Contr. Bolus Herb. 19: 177 (2000)	2000	Accepted				wfo-0000518939	Oliver EGH (2000) Systematics of Ericaceae (Ericeae-Ericoideae): species with indehiscent and partially dehiscent fruits. Contributions from the Bolus Herbarium 19.
wfo-0000671934	urn:lsid:ipni.org:names:1017318-1	Erica ecklonii	species	wfo-4000013772	E.G.H.Oliv.	Ericaceae	Ericoideae			Erica		ecklonii		species	Valid	Contr. Bolus Herb. 19: 188 (2000)	2000	Accepted				wfo-0001047484	Oliver EGH (2000) Systematics of Ericaceae (Ericeae-Ericoideae): species with indehiscent and partially dehiscent fruits. Contributions from the Bolus Herbarium 19.
wfo-0000671495	urn:lsid:ipni.org:names:1017319-1	Erica benthamiana	species	wfo-4000013772	E.G.H.Oliv.	Ericaceae	Ericoideae			Erica		benthamiana		species	Valid	Contr. Bolus Herb. 19: 191 (2000)	2000	Accepted					Oliver EGH (2000) Systematics of Ericaceae (Ericeae-Ericoideae): species with indehiscent and partially dehiscent fruits. Contributions from the Bolus Herbarium 19.
wfo-0000673636	urn:lsid:ipni.org:names:1017320-1	Erica williamsiorum	species	wfo-4000013772	E.G.H.Oliv.	Ericaceae	Ericoideae			Erica		williamsiorum		species	Valid	Contr. Bolus Herb. 19: 195 (2000)	2000	Accepted					Oliver EGH (2000) Systematics of Ericaceae (Ericeae-Ericoideae): species with indehiscent and partially dehiscent fruits. Contributions from the Bolus Herbarium 19.
wfo-0000673615	urn:lsid:ipni.org:names:1017321-1	Erica viscosissima	species	wfo-4000013772	E.G.H.Oliv.	Ericaceae	Ericoideae			Erica		viscosissima		species	Valid	Contr. Bolus Herb. 19: 200 (2000)	2000	Accepted				wfo-0001260074	Oliver EGH (2000) Systematics of Ericaceae (Ericeae-Ericoideae): species with indehiscent and partially dehiscent fruits. Contributions from the Bolus Herbarium 19.
wfo-0000671318	urn:lsid:ipni.org:names:1017322-1	Erica agglutinans	species	wfo-4000013772	E.G.H.Oliv.	Ericaceae	Ericoideae			Erica		agglutinans		species	Valid	Contr. Bolus Herb. 19: 203 (2000)	2000	Accepted				wfo-0001047465	Oliver EGH (2000) Systematics of Ericaceae (Ericeae-Ericoideae): species with indehiscent and partially dehiscent fruits. Contributions from the Bolus Herbarium 19.
wfo-0000673553	urn:lsid:ipni.org:names:1017323-1	Erica vernicosa	species	wfo-4000013772	E.G.H.Oliv.	Ericaceae	Ericoideae			Erica		vernicosa		species	Valid	Contr. Bolus Herb. 19: 206 (2000)	2000	Accepted					Oliver EGH (2000) Systematics of Ericaceae (Ericeae-Ericoideae): species with indehiscent and partially dehiscent fruits. Contributions from the Bolus Herbarium 19.
wfo-0001358665	urn:lsid:ipni.org:names:1017350-1	Erica eremioides subsp. eglandula	subspecies	wfo-0000671965	(N.E.Br.) E.G.H.Oliv.	Ericaceae	Ericoideae			Erica		eremioides	eglandula	subspecies	Valid	Contr. Bolus Herb. 19: 209 (2000)	2000	Accepted				wfo-0000710464	Oliver EGH (2000) Systematics of Ericaceae (Ericeae-Ericoideae): species with indehiscent and partially dehiscent fruits. Contributions from the Bolus Herbarium 19.
wfo-0000672919	urn:lsid:ipni.org:names:1017324-1	Erica pilosiflora	species	wfo-4000013772	E.G.H.Oliv.	Ericaceae	Ericoideae			Erica		pilosiflora		species	Valid	Contr. Bolus Herb. 19: 213 (2000)	2000	Accepted				wfo-0000690991	Oliver EGH (2000) Systematics of Ericaceae (Ericeae-Ericoideae): species with indehiscent and partially dehiscent fruits. Contributions from the Bolus Herbarium 19.
wfo-0001367070	urn:lsid:ipni.org:names:1017325-1	Erica pilosiflora subsp. purpurea	subspecies	wfo-0000672919	E.G.H.Oliv.	Ericaceae	Ericoideae			Erica		pilosiflora	purpurea	subspecies	Valid	Contr. Bolus Herb. 19: 216 (2000)	2000	Accepted					Oliver EGH (2000) Systematics of Ericaceae (Ericeae-Ericoideae): species with indehiscent and partially dehiscent fruits. Contributions from the Bolus Herbarium 19.
wfo-0000672838	urn:lsid:ipni.org:names:1017326-1	Erica paucifolia	species	wfo-4000013772	(J.C.Wendl.) E.G.H.Oliv.	Ericaceae	Ericoideae			Erica		paucifolia		species	Valid	Contr. Bolus Herb. 19: 220 (2000)	2000	Accepted				wfo-0000566384	Oliver EGH (2000) Systematics of Ericaceae (Ericeae-Ericoideae): species with indehiscent and partially dehiscent fruits. Contributions from the Bolus Herbarium 19.
wfo-0000672840	urn:lsid:ipni.org:names:1017327-1	Erica paucifolia subsp. ciliata	subspecies	wfo-0000672838	(Klotzsch) E.G.H.Oliv.	Ericaceae	Ericoideae			Erica		paucifolia	ciliata	subspecies	Valid	Contr. Bolus Herb. 19: 223 (2000)	2000	Accepted				wfo-0001259871	Oliver EGH (2000) Systematics of Ericaceae (Ericeae-Ericoideae): species with indehiscent and partially dehiscent fruits. Contributions from the Bolus Herbarium 19.
wfo-0000672841	urn:lsid:ipni.org:names:1017328-1	Erica paucifolia subsp. squarrosa	subspecies	wfo-0000672838	(Benth.) E.G.H.Oliv.	Ericaceae	Ericoideae			Erica		paucifolia	squarrosa	subspecies	Valid	Contr. Bolus Herb. 19: 223 (2000)	2000	Accepted				wfo-0001047467	Oliver EGH (2000) Systematics of Ericaceae (Ericeae-Ericoideae): species with indehiscent and partially dehiscent fruits. Contributions from the Bolus Herbarium 19.
wfo-0000672716	urn:lsid:ipni.org:names:1017329-1	Erica niveniana	species		E.G.H.Oliv.	Ericaceae	Ericoideae			Erica		niveniana		species	Valid	Contr. Bolus Herb. 19: 225 (2000)	2000	Synonym	wfo-1000053499	Erica bombycina	E.C.Nelson & Pirie	wfo-0001047460	Nelson EC, Oliver EGH, Pirie MD (2023) Erica L. (Ericaceae): homonyms amongst published names for African species and proposed replacement names. PhytoKeys 236: 157–178	https://doi.org/10.3897/phytokeys.236.110498
wfo-0000673133	urn:lsid:ipni.org:names:1017330-1	Erica rosacea	species	wfo-4000013772	(L.Guthrie) E.G.H.Oliv.	Ericaceae	Ericoideae			Erica		rosacea		species	Valid	Contr. Bolus Herb. 19: 228 (2000)	2000	Accepted				wfo-0001047482	Oliver EGH (2000) Systematics of Ericaceae (Ericeae-Ericoideae): species with indehiscent and partially dehiscent fruits. Contributions from the Bolus Herbarium 19.
wfo-0000673134	urn:lsid:ipni.org:names:1017384-1	Erica rosacea subsp. glabrata	subspecies	wfo-0000673133	E.G.H.Oliv.	Ericaceae	Ericoideae			Erica		rosacea	glabrata	subspecies	Valid	Contr. Bolus Herb. 19: 231 (2000)	2000	Accepted					Oliver EGH (2000) Systematics of Ericaceae (Ericeae-Ericoideae): species with indehiscent and partially dehiscent fruits. Contributions from the Bolus Herbarium 19.
wfo-0000673010	urn:lsid:ipni.org:names:1017331-1	Erica puberuliflora	species	wfo-4000013772	E.G.H.Oliv.	Ericaceae	Ericoideae			Erica		puberuliflora		species	Valid	Contr. Bolus Herb. 19: 234 (2000)	2000	Accepted				wfo-0001259873	Oliver EGH (2000) Systematics of Ericaceae (Ericeae-Ericoideae): species with indehiscent and partially dehiscent fruits. Contributions from the Bolus Herbarium 19.
wfo-0000673060	urn:lsid:ipni.org:names:1017332-1	Erica quadrifida	species	wfo-4000013772	(Benth.) E.G.H.Oliv.	Ericaceae	Ericoideae			Erica		quadrifida		species	Valid	Contr. Bolus Herb. 19: 238 (2000)	2000	Accepted				wfo-0001259874	Oliver EGH (2000) Systematics of Ericaceae (Ericeae-Ericoideae): species with indehiscent and partially dehiscent fruits. Contributions from the Bolus Herbarium 19.
wfo-0000671575	urn:lsid:ipni.org:names:1017333-1	Erica burchelliana	species	wfo-4000013772	E.G.H.Oliv.	Ericaceae	Ericoideae			Erica		burchelliana		species	Valid	Contr. Bolus Herb. 19: 241 (2000)	2000	Accepted				wfo-0000614301	Oliver EGH (2000) Systematics of Ericaceae (Ericeae-Ericoideae): species with indehiscent and partially dehiscent fruits. Contributions from the Bolus Herbarium 19.
wfo-0000673655	urn:lsid:ipni.org:names:1017334-1	Erica zeyheriana	species	wfo-4000013772	(Klotzsch) E.G.H.Oliv.	Ericaceae	Ericoideae			Erica		zeyheriana		species	Valid	Contr. Bolus Herb. 19: 244 (2000)	2000	Accepted				wfo-0000614304	Oliver EGH (2000) Systematics of Ericaceae (Ericeae-Ericoideae): species with indehiscent and partially dehiscent fruits. Contributions from the Bolus Herbarium 19.
wfo-0000673528	urn:lsid:ipni.org:names:1017335-1	Erica vallis-fluminis	species	wfo-4000013772	E.G.H.Oliv.	Ericaceae	Ericoideae			Erica		vallis-fluminis		species	Valid	Contr. Bolus Herb. 19: 248 (2000)	2000	Accepted					Oliver EGH (2000) Systematics of Ericaceae (Ericeae-Ericoideae): species with indehiscent and partially dehiscent fruits. Contributions from the Bolus Herbarium 19.
wfo-0000671438	urn:lsid:ipni.org:names:1017336-1	Erica atromontana	species	wfo-4000013772	E.G.H.Oliv.	Ericaceae	Ericoideae			Erica		atromontana		species	Valid	Contr. Bolus Herb. 19: 251 (2000)	2000	Accepted					Oliver EGH (2000) Systematics of Ericaceae (Ericeae-Ericoideae): species with indehiscent and partially dehiscent fruits. Contributions from the Bolus Herbarium 19.
wfo-0000671526	urn:lsid:ipni.org:names:1017337-1	Erica bolusanthus	species	wfo-4000013772	E.G.H.Oliv.	Ericaceae	Ericoideae			Erica		bolusanthus		species	Valid	Contr. Bolus Herb. 19: 255 (2000)	2000	Accepted					Oliver EGH (2000) Systematics of Ericaceae (Ericeae-Ericoideae): species with indehiscent and partially dehiscent fruits. Contributions from the Bolus Herbarium 19.
wfo-0000672645	urn:lsid:ipni.org:names:1017338-1	Erica montis-hominis	species	wfo-4000013772	E.G.H.Oliv.	Ericaceae	Ericoideae			Erica		montis-hominis		species	Valid	Contr. Bolus Herb. 19: 260 (2000)	2000	Accepted					Oliver EGH (2000) Systematics of Ericaceae (Ericeae-Ericoideae): species with indehiscent and partially dehiscent fruits. Contributions from the Bolus Herbarium 19.
wfo-0000672295	urn:lsid:ipni.org:names:1017339-1	Erica inaequalis	species	wfo-4000013772	(Klotzsch) E.G.H.Oliv.	Ericaceae	Ericoideae			Erica		inaequalis		species	Valid	Contr. Bolus Herb. 19: 261 (2000)	2000	Accepted				wfo-0001259875	Oliver EGH (2000) Systematics of Ericaceae (Ericeae-Ericoideae): species with indehiscent and partially dehiscent fruits. Contributions from the Bolus Herbarium 19.
wfo-0000672902	urn:lsid:ipni.org:names:1017340-1	Erica phaeocarpa	species	wfo-4000013772	E.G.H.Oliv.	Ericaceae	Ericoideae			Erica		phaeocarpa		species	Valid	Contr. Bolus Herb. 19: 267 (2000)	2000	Accepted				wfo-0001047448	Oliver EGH (2000) Systematics of Ericaceae (Ericeae-Ericoideae): species with indehiscent and partially dehiscent fruits. Contributions from the Bolus Herbarium 19.
wfo-0000671372	urn:lsid:ipni.org:names:1017341-1	Erica anguliger	species	wfo-4000013772	(N.E.Br.) E.G.H.Oliv.	Ericaceae	Ericoideae			Erica		anguliger		species	Valid	Contr. Bolus Herb. 19: 271 (2000)	2000	Accepted				wfo-0000538152	Oliver EGH (2000) Systematics of Ericaceae (Ericeae-Ericoideae): species with indehiscent and partially dehiscent fruits. Contributions from the Bolus Herbarium 19.
wfo-0000672318	urn:lsid:ipni.org:names:1017342-1	Erica inflaticalyx	species	wfo-4000013772	E.G.H.Oliv.	Ericaceae	Ericoideae			Erica		inflaticalyx		species	Valid	Contr. Bolus Herb. 19: 280 (2000)	2000	Accepted					Oliver EGH (2000) Systematics of Ericaceae (Ericeae-Ericoideae): species with indehiscent and partially dehiscent fruits. Contributions from the Bolus Herbarium 19.
wfo-0000672369	urn:lsid:ipni.org:names:1017343-1	Erica kammanassieae	species	wfo-4000013772	E.G.H.Oliv.	Ericaceae	Ericoideae			Erica		kammanassieae		species	Valid	Contr. Bolus Herb. 19: 282 (2000)	2000	Accepted					Oliver EGH (2000) Systematics of Ericaceae (Ericeae-Ericoideae): species with indehiscent and partially dehiscent fruits. Contributions from the Bolus Herbarium 19.
wfo-0000671657	urn:lsid:ipni.org:names:1017344-1	Erica cetrata	species	wfo-4000013772	E.G.H.Oliv.	Ericaceae	Ericoideae			Erica		cetrata		species	Valid	Contr. Bolus Herb. 19: 285 (2000)	2000	Accepted				wfo-0000670735	Oliver EGH (2000) Systematics of Ericaceae (Ericeae-Ericoideae): species with indehiscent and partially dehiscent fruits. Contributions from the Bolus Herbarium 19.
wfo-0000671525	urn:lsid:ipni.org:names:1017345-1	Erica bokkeveldia	species	wfo-4000013772	E.G.H.Oliv.	Ericaceae	Ericoideae			Erica		bokkeveldia		species	Valid	Contr. Bolus Herb. 19: 288 (2000)	2000	Accepted				wfo-0000670729	Oliver EGH (2000) Systematics of Ericaceae (Ericeae-Ericoideae): species with indehiscent and partially dehiscent fruits. Contributions from the Bolus Herbarium 19.
wfo-0000671822	urn:lsid:ipni.org:names:1017346-1	Erica curvistyla	species	wfo-4000013772	(N.E.Br.) E.G.H.Oliv.	Ericaceae	Ericoideae			Erica		curvistyla		species	Valid	Contr. Bolus Herb. 19: 291 (2000)	2000	Accepted				wfo-0000670745	Oliver EGH (2000) Systematics of Ericaceae (Ericeae-Ericoideae): species with indehiscent and partially dehiscent fruits. Contributions from the Bolus Herbarium 19.
wfo-0000673087	urn:lsid:ipni.org:names:1017347-1	Erica recurvifolia	species	wfo-4000013772	E.G.H.Oliv.	Ericaceae	Ericoideae			Erica		recurvifolia		species	Valid	Contr. Bolus Herb. 19: 295 (2000)	2000	Accepted				wfo-0000670736	Oliver EGH (2000) Systematics of Ericaceae (Ericeae-Ericoideae): species with indehiscent and partially dehiscent fruits. Contributions from the Bolus Herbarium 19.
wfo-0000672431	urn:lsid:ipni.org:names:1017348-1	Erica lateriflora	species	wfo-4000013772	E.G.H.Oliv.	Ericaceae	Ericoideae			Erica		lateriflora		species	Valid	Contr. Bolus Herb. 19: 303 (2000)	2000	Accepted				wfo-0000710489	Oliver EGH (2000) Systematics of Ericaceae (Ericeae-Ericoideae): species with indehiscent and partially dehiscent fruits. Contributions from the Bolus Herbarium 19.
wfo-0000671965	urn:lsid:ipni.org:names:1017349-1	Erica eremioides	species	wfo-4000013772	(MacOwan) E.G.H.Oliv.	Ericaceae	Ericoideae			Erica		eremioides		species	Valid	Contr. Bolus Herb. 19: 306 (2000)	2000	Accepted				wfo-0000710463	Oliver EGH (2000) Systematics of Ericaceae (Ericeae-Ericoideae): species with indehiscent and partially dehiscent fruits. Contributions from the Bolus Herbarium 19.
wfo-0001358666	urn:lsid:ipni.org:names:1017351-1	Erica eremioides subsp. pubescens	subspecies	wfo-0000671965	(E.G.H.Oliv.) E.G.H.Oliv.	Ericaceae	Ericoideae			Erica		eremioides	pubescens	subspecies	Valid	Contr. Bolus Herb. 19: 309 (2000)	2000	Accepted					Oliver EGH (2000) Systematics of Ericaceae (Ericeae-Ericoideae): species with indehiscent and partially dehiscent fruits. Contributions from the Bolus Herbarium 19.
wfo-0000671627	urn:lsid:ipni.org:names:1017352-1	Erica caprina	species	wfo-4000013772	E.G.H.Oliv.	Ericaceae	Ericoideae			Erica		caprina		species	Valid	Contr. Bolus Herb. 19: 320 (2000)	2000	Accepted				wfo-0000710472	Oliver EGH (2000) Systematics of Ericaceae (Ericeae-Ericoideae): species with indehiscent and partially dehiscent fruits. Contributions from the Bolus Herbarium 19.
wfo-0000671388	urn:lsid:ipni.org:names:1017353-1	Erica arachnocalyx	species	wfo-4000013772	E.G.H.Oliv.	Ericaceae	Ericoideae			Erica		arachnocalyx		species	Valid	Contr. Bolus Herb. 19: 325 (2000)	2000	Accepted				wfo-0000518948	Oliver EGH (2000) Systematics of Ericaceae (Ericeae-Ericoideae): species with indehiscent and partially dehiscent fruits. Contributions from the Bolus Herbarium 19.
wfo-0000671649	urn:lsid:ipni.org:names:1017354-1	Erica cereris	species	wfo-4000013772	(Compton) E.G.H.Oliv.	Ericaceae	Ericoideae			Erica		cereris		species	Valid	Contr. Bolus Herb. 19: 327 (2000)	2000	Accepted				wfo-0000543026	Oliver EGH (2000) Systematics of Ericaceae (Ericeae-Ericoideae): species with indehiscent and partially dehiscent fruits. Contributions from the Bolus Herbarium 19.
wfo-0000673407	urn:lsid:ipni.org:names:1017355-1	Erica thamnoides	species	wfo-4000013772	E.G.H.Oliv.	Ericaceae	Ericoideae			Erica		thamnoides		species	Valid	Contr. Bolus Herb. 19: 330 (2000)	2000	Accepted				wfo-0001047498	Oliver EGH (2000) Systematics of Ericaceae (Ericeae-Ericoideae): species with indehiscent and partially dehiscent fruits. Contributions from the Bolus Herbarium 19.
wfo-0000672359	urn:lsid:ipni.org:names:1017356-1	Erica jonasiana	species	wfo-4000013772	E.G.H.Oliv.	Ericaceae	Ericoideae			Erica		jonasiana		species	Valid	Contr. Bolus Herb. 19: 334 (2000)	2000	Accepted					Oliver EGH (2000) Systematics of Ericaceae (Ericeae-Ericoideae): species with indehiscent and partially dehiscent fruits. Contributions from the Bolus Herbarium 19.
wfo-0000672371	urn:lsid:ipni.org:names:1017357-1	Erica karwyderi	species	wfo-4000013772	E.G.H.Oliv.	Ericaceae	Ericoideae			Erica		karwyderi		species	Valid	Contr. Bolus Herb. 19: 337 (2000)	2000	Accepted					Oliver EGH (2000) Systematics of Ericaceae (Ericeae-Ericoideae): species with indehiscent and partially dehiscent fruits. Contributions from the Bolus Herbarium 19.
wfo-0000672944	urn:lsid:ipni.org:names:1017358-1	Erica platycalyx	species	wfo-4000013772	E.G.H.Oliv.	Ericaceae	Ericoideae			Erica		platycalyx		species	Valid	Contr. Bolus Herb. 19: 340 (2000)	2000	Accepted				wfo-0001047420	Oliver EGH (2000) Systematics of Ericaceae (Ericeae-Ericoideae): species with indehiscent and partially dehiscent fruits. Contributions from the Bolus Herbarium 19.
wfo-0000673616	urn:lsid:ipni.org:names:1017359-1	Erica vlokii	species	wfo-4000013772	E.G.H.Oliv.	Ericaceae	Ericoideae			Erica		vlokii		species	Valid	Contr. Bolus Herb. 19: 345 (2000)	2000	Accepted					Oliver EGH (2000) Systematics of Ericaceae (Ericeae-Ericoideae): species with indehiscent and partially dehiscent fruits. Contributions from the Bolus Herbarium 19.
wfo-0000672785	urn:lsid:ipni.org:names:1017360-1	Erica outeniquae	species	wfo-4000013772	E.G.H.Oliv.	Ericaceae	Ericoideae			Erica		outeniquae		species	Valid	Contr. Bolus Herb. 19: 347 (2000)	2000	Accepted					Oliver EGH (2000) Systematics of Ericaceae (Ericeae-Ericoideae): species with indehiscent and partially dehiscent fruits. Contributions from the Bolus Herbarium 19.
wfo-0000673535	urn:lsid:ipni.org:names:1017361-1	Erica velatiflora	species	wfo-4000013772	E.G.H.Oliv.	Ericaceae	Ericoideae			Erica		velatiflora		species	Valid	Contr. Bolus Herb. 19: 350 (2000)	2000	Accepted					Oliver EGH (2000) Systematics of Ericaceae (Ericeae-Ericoideae): species with indehiscent and partially dehiscent fruits. Contributions from the Bolus Herbarium 19.
wfo-0000673324	urn:lsid:ipni.org:names:1017362-1	Erica stokoeanthus	species	wfo-4000013772	E.G.H.Oliv.	Ericaceae	Ericoideae			Erica		stokoeanthus		species	Valid	Contr. Bolus Herb. 19: 356 (2000)	2000	Accepted				wfo-0001047418	Oliver EGH (2000) Systematics of Ericaceae (Ericeae-Ericoideae): species with indehiscent and partially dehiscent fruits. Contributions from the Bolus Herbarium 19.
wfo-0000672876	urn:lsid:ipni.org:names:1017363-1	Erica perplexa	species	wfo-4000013772	E.G.H.Oliv.	Ericaceae	Ericoideae			Erica		perplexa		species	Valid	Contr. Bolus Herb. 19: 361 (2000)	2000	Accepted					Oliver EGH (2000) Systematics of Ericaceae (Ericeae-Ericoideae): species with indehiscent and partially dehiscent fruits. Contributions from the Bolus Herbarium 19.
wfo-0000673344	urn:lsid:ipni.org:names:1017364-1	Erica subcapitata	species	wfo-4000013772	(N.E.Br.) E.G.H.Oliv.	Ericaceae	Ericoideae			Erica		subcapitata		species	Valid	Contr. Bolus Herb. 19: 366 (2000)	2000	Accepted					Oliver EGH (2000) Systematics of Ericaceae (Ericeae-Ericoideae): species with indehiscent and partially dehiscent fruits. Contributions from the Bolus Herbarium 19.
wfo-0000673157	urn:lsid:ipni.org:names:1017365-1	Erica rugata	species		E.G.H.Oliv.	Ericaceae	Ericoideae			Erica		rugata		species	Illegitimate	Contr. Bolus Herb. 19: 368 (2000)	2000	Synonym	wfo-1000053501	Erica didymocarpa	E.C.Nelson & E.G.H.Oliv.	wfo-0000613477	Nelson EC, Oliver EGH, Pirie MD (2023) Erica L. (Ericaceae): homonyms amongst published names for African species and proposed replacement names. PhytoKeys 236: 157–178	https://doi.org/10.3897/phytokeys.236.110498
wfo-0000672826	urn:lsid:ipni.org:names:1017366-1	Erica parviporandra	species	wfo-4000013772	E.G.H.Oliv.	Ericaceae	Ericoideae			Erica		parviporandra		species	Valid	Contr. Bolus Herb. 19: 371 (2000)	2000	Accepted					Oliver EGH (2000) Systematics of Ericaceae (Ericeae-Ericoideae): species with indehiscent and partially dehiscent fruits. Contributions from the Bolus Herbarium 19.
wfo-0000673101	urn:lsid:ipni.org:names:1017367-1	Erica remota	species	wfo-4000013772	(N.E.Br.) E.G.H.Oliv.	Ericaceae	Ericoideae			Erica		remota		species	Valid	Contr. Bolus Herb. 19: 375 (2000)	2000	Accepted				wfo-0001047518	Oliver EGH (2000) Systematics of Ericaceae (Ericeae-Ericoideae): species with indehiscent and partially dehiscent fruits. Contributions from the Bolus Herbarium 19.
wfo-0000671407	urn:lsid:ipni.org:names:1017368-1	Erica areolata	species	wfo-4000013772	(N.E.Br.) E.G.H.Oliv.	Ericaceae	Ericoideae			Erica		areolata		species	Valid	Contr. Bolus Herb. 19: 378 (2000)	2000	Accepted				wfo-0000613474	Oliver EGH (2000) Systematics of Ericaceae (Ericeae-Ericoideae): species with indehiscent and partially dehiscent fruits. Contributions from the Bolus Herbarium 19.
wfo-0000671421	urn:lsid:ipni.org:names:1017369-1	Erica artemisioides	species	wfo-4000013772	(Klotzsch) E.G.H.Oliv.	Ericaceae	Ericoideae			Erica		artemisioides		species	Valid	Contr. Bolus Herb. 19: 381 (2000)	2000	Accepted				wfo-0001259914	Oliver EGH (2000) Systematics of Ericaceae (Ericeae-Ericoideae): species with indehiscent and partially dehiscent fruits. Contributions from the Bolus Herbarium 19.
wfo-0000671592	urn:lsid:ipni.org:names:1017370-1	Erica calcicola	species	wfo-4000013772	(E.G.H.Oliv.) E.G.H.Oliv.	Ericaceae	Ericoideae			Erica		calcicola		species	Valid	Contr. Bolus Herb. 19: 384 (2000)	2000	Accepted				wfo-0001047499	Oliver EGH (2000) Systematics of Ericaceae (Ericeae-Ericoideae): species with indehiscent and partially dehiscent fruits. Contributions from the Bolus Herbarium 19.
wfo-0000671538	urn:lsid:ipni.org:names:1017371-1	Erica boucheri	species	wfo-4000013772	E.G.H.Oliv.	Ericaceae	Ericoideae			Erica		boucheri		species	Valid	Contr. Bolus Herb. 19: 394 (2000)	2000	Accepted					Oliver EGH (2000) Systematics of Ericaceae (Ericeae-Ericoideae): species with indehiscent and partially dehiscent fruits. Contributions from the Bolus Herbarium 19.
wfo-0000671553	urn:lsid:ipni.org:names:1017372-1	Erica bredasiana	species	wfo-4000013772	E.G.H.Oliv.	Ericaceae	Ericoideae			Erica		bredasiana		species	Valid	Contr. Bolus Herb. 19: 396 (2000)	2000	Accepted				wfo-0001047532	Oliver EGH (2000) Systematics of Ericaceae (Ericeae-Ericoideae): species with indehiscent and partially dehiscent fruits. Contributions from the Bolus Herbarium 19.
wfo-0000673396	urn:lsid:ipni.org:names:1017373-1	Erica terniflora	species	wfo-4000013772	E.G.H.Oliv.	Ericaceae	Ericoideae			Erica		terniflora		species	Valid	Contr. Bolus Herb. 19: 399 (2000)	2000	Accepted				wfo-0001047533	Oliver EGH (2000) Systematics of Ericaceae (Ericeae-Ericoideae): species with indehiscent and partially dehiscent fruits. Contributions from the Bolus Herbarium 19.
wfo-0000671511	urn:lsid:ipni.org:names:1017374-1	Erica binaria	species	wfo-4000013772	E.G.H.Oliv.	Ericaceae	Ericoideae			Erica		binaria		species	Valid	Contr. Bolus Herb. 19: 403 (2000)	2000	Accepted					Oliver EGH (2000) Systematics of Ericaceae (Ericeae-Ericoideae): species with indehiscent and partially dehiscent fruits. Contributions from the Bolus Herbarium 19.
wfo-0000672677	urn:lsid:ipni.org:names:1017375-1	Erica muscosa	species	wfo-4000013772	(Aiton) E.G.H.Oliv.	Ericaceae	Ericoideae			Erica		muscosa		species	Valid	Contr. Bolus Herb. 19: 410 (2000)	2000	Accepted				wfo-0000566374	Oliver EGH (2000) Systematics of Ericaceae (Ericeae-Ericoideae): species with indehiscent and partially dehiscent fruits. Contributions from the Bolus Herbarium 19.
wfo-0000672901	urn:lsid:ipni.org:names:1017376-1	Erica phacelanthera	species	wfo-4000013772	E.G.H.Oliv.	Ericaceae	Ericoideae			Erica		phacelanthera		species	Valid	Contr. Bolus Herb. 19: 419 (2000)	2000	Accepted				wfo-0001259924	Oliver EGH (2000) Systematics of Ericaceae (Ericeae-Ericoideae): species with indehiscent and partially dehiscent fruits. Contributions from the Bolus Herbarium 19.
wfo-0000671937	urn:lsid:ipni.org:names:1017377-1	Erica eglandulosa	species	wfo-4000013772	(Klotzsch) E.G.H.Oliv.	Ericaceae	Ericoideae			Erica		eglandulosa		species	Valid	Contr. Bolus Herb. 19: 421 (2000)	2000	Accepted				wfo-0001259926	Oliver EGH (2000) Systematics of Ericaceae (Ericeae-Ericoideae): species with indehiscent and partially dehiscent fruits. Contributions from the Bolus Herbarium 19.
wfo-0000672078	urn:lsid:ipni.org:names:1017382-1	Erica florifera	species	wfo-4000013772	(Compton) E.G.H.Oliv.	Ericaceae	Ericoideae			Erica		florifera		species	Valid	Contr. Bolus Herb. 19: 422 (2000)	2000	Accepted				wfo-0000670731	Oliver EGH (2000) Systematics of Ericaceae (Ericeae-Ericoideae): species with indehiscent and partially dehiscent fruits. Contributions from the Bolus Herbarium 19.
wfo-0000673510	urn:lsid:ipni.org:names:1017378-1	Erica urceolata	species	wfo-4000013772	(Klotzsch) E.G.H.Oliv.	Ericaceae	Ericoideae			Erica		urceolata		species	Valid	Contr. Bolus Herb. 19: 424 (2000)	2000	Accepted					Oliver EGH (2000) Systematics of Ericaceae (Ericeae-Ericoideae): species with indehiscent and partially dehiscent fruits. Contributions from the Bolus Herbarium 19.
wfo-0000672596	urn:lsid:ipni.org:names:1017379-1	Erica melanomontana	species	wfo-4000013772	E.G.H.Oliv.	Ericaceae	Ericoideae			Erica		melanomontana		species	Valid	Contr. Bolus Herb. 19: 429 (2000)	2000	Accepted				wfo-0001047516	Oliver EGH (2000) Systematics of Ericaceae (Ericeae-Ericoideae): species with indehiscent and partially dehiscent fruits. Contributions from the Bolus Herbarium 19.
wfo-0000672619	urn:lsid:ipni.org:names:1017380-1	Erica miniscula	species	wfo-4000013772	E.G.H.Oliv.	Ericaceae	Ericoideae			Erica		miniscula		species	Valid	Contr. Bolus Herb. 19: 432 (2000)	2000	Accepted					Oliver EGH (2000) Systematics of Ericaceae (Ericeae-Ericoideae): species with indehiscent and partially dehiscent fruits. Contributions from the Bolus Herbarium 19.
wfo-0000673124	urn:lsid:ipni.org:names:1017381-1	Erica rigidula	species	wfo-4000013772	(N.E.Br.) E.G.H.Oliv.	Ericaceae	Ericoideae			Erica		rigidula		species	Valid	Contr. Bolus Herb. 19: 437 (2000)	2000	Accepted				wfo-0001047507	Oliver EGH (2000) Systematics of Ericaceae (Ericeae-Ericoideae): species with indehiscent and partially dehiscent fruits. Contributions from the Bolus Herbarium 19.
wfo-1000051493		Erica clandestina	species		E.G.H.Oliv.	Ericaceae	Ericoideae			Erica		clandestina		species		Strelitzia 9: 432 (2000)	2000	Synonym	wfo-0000672212	Erica hansfordii	E.G.H.Oliv.
wfo-0000672383	urn:lsid:ipni.org:names:20002012-1	Erica kirstenii	species	wfo-4000013772	E.G.H.Oliv.	Ericaceae	Ericoideae			Erica		kirstenii		species	Valid	Year Book Heather Soc. 2000: 60 (2000)	2000	Accepted					Oliver EGH, Oliver IM (2000) Erica kirstenii, a new rock-loving species from South Africa. Yearbook of the Heather Society: 57–62.	https://www.biodiversitylibrary.org/page/43695478
wfo-0000672287	urn:lsid:ipni.org:names:20002013-1	Erica ignita	species	wfo-4000013772	E.G.H.Oliv.	Ericaceae	Ericoideae			Erica		ignita		species	Valid	Year Book Heather Soc. 2000: 67 (2000)	2000	Accepted					Oliver, E.G.H. & Oliver, I.M. (2005) The genus Erica (Ericaceae) in southern Africa: taxonomic notes 2. Bothalia 35: 121–148.	https://doi.org/10.4102/abc.v35i2.388
wfo-0000673118	urn:lsid:ipni.org:names:1021546-1	Erica richardii	species	wfo-4000013772	E.G.H.Oliv.	Ericaceae	Ericoideae			Erica		richardii		species	Valid	Bothalia 31: 1 (2001)	2001	Accepted					Oliver EGH, Oliver IM (2001) Four new species of Erica (Ericaceae) from Western Cape, South Africa. Bothalia 31: 1–8	https://doi.org/10.4102/abc.v31i1.493
wfo-0000671903	urn:lsid:ipni.org:names:20002647-1	Erica dolfiana	species	wfo-4000013772	E.G.H.Oliv.	Ericaceae	Ericoideae			Erica		dolfiana		species	Valid	Bothalia 31: 155 (2001)	2001	Accepted					Oliver EGH, Oliver IM (2001) Five new species of Erica (Ericaceae) from the Swartberg Range, Western Cape, South Africa and a note on E. esterhuyseniae. Bothalia 31: 155–165.	https://doi.org/10.4102/abc.v31i2.514
wfo-0000673369	urn:lsid:ipni.org:names:20002648-1	Erica taylorii	species	wfo-4000013772	E.G.H.Oliv.	Ericaceae	Ericoideae			Erica		taylorii		species	Valid	Bothalia 31: 157 (2001)	2001	Accepted					Oliver EGH, Oliver IM (2001) Five new species of Erica (Ericaceae) from the Swartberg Range, Western Cape, South Africa and a note on E. esterhuyseniae. Bothalia 31: 155–165.	https://doi.org/10.4102/abc.v31i2.514
wfo-0000672776	urn:lsid:ipni.org:names:20002649-1	Erica oreotragus	species	wfo-4000013772	E.G.H.Oliv.	Ericaceae	Ericoideae			Erica		oreotragus		species	Valid	Bothalia 31: 160 (2001)	2001	Accepted				wfo-0000671981	Oliver EGH, Oliver IM (2001) Five new species of Erica (Ericaceae) from the Swartberg Range, Western Cape, South Africa and a note on E. esterhuyseniae. Bothalia 31: 155–165.	https://doi.org/10.4102/abc.v31i2.514
wfo-0000671664	urn:lsid:ipni.org:names:20002650-1	Erica chionodes	species	wfo-4000013772	E.G.H.Oliv.	Ericaceae	Ericoideae			Erica		chionodes		species	Valid	Bothalia 31: 161 (2001)	2001	Accepted					Oliver EGH, Oliver IM (2001) Five new species of Erica (Ericaceae) from the Swartberg Range, Western Cape, South Africa and a note on E. esterhuyseniae. Bothalia 31: 155–165.	https://doi.org/10.4102/abc.v31i2.514
wfo-0000671513	urn:lsid:ipni.org:names:20002651-1	Erica blaerioides	species	wfo-4000013772	E.G.H.Oliv.	Ericaceae	Ericoideae			Erica		blaerioides		species	Valid	Bothalia 31: 163 (2001)	2001	Accepted					Oliver EGH, Oliver IM (2001) Five new species of Erica (Ericaceae) from the Swartberg Range, Western Cape, South Africa and a note on E. esterhuyseniae. Bothalia 31: 155–165.	https://doi.org/10.4102/abc.v31i2.514
wfo-0001359432	urn:lsid:ipni.org:names:20002652-1	Erica blaerioides subsp. hirsuta	subspecies	wfo-0000671513	E.G.H.Oliv.	Ericaceae	Ericoideae			Erica		blaerioides	hirsuta	subspecies	Valid	Bothalia 31: 165 (2001)	2001	Accepted					Oliver EGH, Oliver IM (2001) Five new species of Erica (Ericaceae) from the Swartberg Range, Western Cape, South Africa and a note on E. esterhuyseniae. Bothalia 31: 155–165.	https://doi.org/10.4102/abc.v31i2.514
wfo-0000671371	urn:lsid:ipni.org:names:1021547-1	Erica anemodes	species	wfo-4000013772	E.G.H.Oliv.	Ericaceae	Ericoideae			Erica		anemodes		species	Valid	Bothalia 31: 3 (2001)	2001	Accepted					Oliver EGH, Oliver IM (2001) Four new species of Erica (Ericaceae) from Western Cape, South Africa. Bothalia 31: 1–8	https://doi.org/10.4102/abc.v31i1.493
wfo-0000673581	urn:lsid:ipni.org:names:1021548-1	Erica viminalis	species		E.G.H.Oliv.	Ericaceae	Ericoideae			Erica		viminalis		species	Valid	Bothalia 31: 5 (2001)	2001	Synonym	wfo-0000673175	Erica salicina	E.G.H.Oliv.		Oliver EGH (2004) Ericaceae. Nomenclatural changes in Erica. Bothalia 34: 38.	https://doi.org/10.4102/abc.v34i1.408
wfo-0000672478	urn:lsid:ipni.org:names:1021549-1	Erica limnophila	species	wfo-4000013772	E.G.H.Oliv.	Ericaceae	Ericoideae			Erica		limnophila		species	Valid	Bothalia 31: 6 (2001)	2001	Accepted					Oliver EGH, Oliver IM (2001) Four new species of Erica (Ericaceae) from Western Cape, South Africa. Bothalia 31: 1–8	https://doi.org/10.4102/abc.v31i1.493
wfo-0000672036	urn:lsid:ipni.org:names:1019426-1	Erica filialis	species	wfo-4000013772	E.G.H.Oliv.	Ericaceae	Ericoideae			Erica		filialis		species	Valid	Year Book Heather Soc. 2001: 12 (2001)	2001	Accepted					Oliver EGH, Oliver IM (2001) The ultimate prize – a new species of Erica! Yearbook of the Heather Society: 9–14.	https://www.biodiversitylibrary.org/page/43784641
wfo-0000672863	urn:lsid:ipni.org:names:1019427-1	Erica penduliflora	species	wfo-4000013772	E.G.H.Oliv.	Ericaceae	Ericoideae			Erica		penduliflora		species	Valid	Year Book Heather Soc. 2001: 31 (2001)	2001	Accepted					Oliver EGH, Oliver IM (2001) Taxonomic problems in the Erica filipendula complex. Yearbook of the Heather Society: 27–34.	https://www.biodiversitylibrary.org/page/43784659
wfo-0001266589		Erica redacta	species		E.G.H.Oliv. & I.M.Oliv.	Ericaceae	Ericoideae			Erica		redacta		species		Bothalia 32(1): 45 2002	2002	Synonym	wfo-0001359520	Erica viridiflora subsp. redacta	E.G.H.Oliv. & I.M.Oliv.		Oliver EGH, Oliver IM (2002) The genus Erica (Ericaceae) in southern Africa: taxonomic notes 1. Bothalia 32: 37–61.	https://doi.org/10.4102/abc.v32i1.461
wfo-0000671642	urn:lsid:ipni.org:names:20011015-1	Erica cavartica	species	wfo-4000013772	E.G.H.Oliv. & I.M.Oliv.	Ericaceae	Ericoideae			Erica		cavartica		species	Valid	Bothalia 32: 167 (2002)	2002	Accepted					Oliver, E. G. H., & Oliver, I. M. (2002). Six new species and one new subspecies of Erica; (Ericaceae) from Western Cape, South Africa. Bothalia, 32(2), 167–180.	https://doi.org/10.4102/abc.v32i2.480
wfo-0000671349	urn:lsid:ipni.org:names:20011016-1	Erica amalophylla	species	wfo-4000013772	E.G.H.Oliv. & I.M.Oliv.	Ericaceae	Ericoideae			Erica		amalophylla		species	Valid	Bothalia 32: 168 (2002)	2002	Accepted					Oliver, E. G. H., & Oliver, I. M. (2002). Six new species and one new subspecies of Erica; (Ericaceae) from Western Cape, South Africa. Bothalia, 32(2), 167–180.	https://doi.org/10.4102/abc.v32i2.480
wfo-0001359606	urn:lsid:ipni.org:names:20011017-1	Erica cymosa subsp. grandiflora	subspecies	wfo-0000671833	E.G.H.Oliv. & I.M.Oliv.	Ericaceae	Ericoideae			Erica		cymosa	grandiflora	subspecies	Valid	Bothalia 32: 171 (2002)	2002	Accepted					Oliver, E. G. H., & Oliver, I. M. (2002). Six new species and one new subspecies of Erica; (Ericaceae) from Western Cape, South Africa. Bothalia, 32(2), 167–180.	https://doi.org/10.4102/abc.v32i2.480
wfo-0000673203	urn:lsid:ipni.org:names:20011018-1	Erica schelpeorum	species	wfo-4000013772	E.G.H.Oliv. & I.M.Oliv.	Ericaceae	Ericoideae			Erica		schelpeorum		species	Valid	Bothalia 32: 172 (2002)	2002	Accepted					Oliver, E. G. H., & Oliver, I. M. (2002). Six new species and one new subspecies of Erica; (Ericaceae) from Western Cape, South Africa. Bothalia, 32(2), 167–180.	https://doi.org/10.4102/abc.v32i2.480
wfo-0000672486	urn:lsid:ipni.org:names:20011019-1	Erica lithophila	species	wfo-4000013772	E.G.H.Oliv. & I.M.Oliv.	Ericaceae	Ericoideae			Erica		lithophila		species	Valid	Bothalia 32: 174 (2002)	2002	Accepted					Oliver, E. G. H., & Oliver, I. M. (2002). Six new species and one new subspecies of Erica; (Ericaceae) from Western Cape, South Africa. Bothalia, 32(2), 167–180.	https://doi.org/10.4102/abc.v32i2.480
wfo-0000673498	urn:lsid:ipni.org:names:20011020-1	Erica umbratica	species	wfo-4000013772	E.G.H.Oliv. & I.M.Oliv.	Ericaceae	Ericoideae			Erica		umbratica		species	Valid	Bothalia 32: 176 (2002)	2002	Accepted					Oliver, E. G. H., & Oliver, I. M. (2002). Six new species and one new subspecies of Erica; (Ericaceae) from Western Cape, South Africa. Bothalia, 32(2), 167–180.	https://doi.org/10.4102/abc.v32i2.480
wfo-0000671377	urn:lsid:ipni.org:names:20011021-1	Erica annalis	species	wfo-4000013772	E.G.H.Oliv. & I.M.Oliv.	Ericaceae	Ericoideae			Erica		annalis		species	Valid	Bothalia 32: 178 (2002)	2002	Accepted					Oliver, E.G.H. & Oliver, I.M. (2005) The genus Erica (Ericaceae) in southern Africa: taxonomic notes 2. Bothalia 35: 121–148.	https://doi.org/10.4102/abc.v35i2.388
wfo-0001359516	urn:lsid:ipni.org:names:20006736-1	Erica coccinea subsp. uniflora	subspecies	wfo-0000671694	E.G.H.Oliv. & I.M.Oliv.	Ericaceae	Ericoideae			Erica		coccinea	uniflora	subspecies	Valid	Bothalia 32: 39 (2002)	2002	Accepted					Oliver, E. G. H., & Oliver, I. M. (2002). The genus Erica (Ericaceae) in southern Africa: taxonomic notes 1. Bothalia, 32(1), 37–61. https://doi.org/10.4102/abc.v32i1.461_x000D_	https://doi.org/10.4102/abc.v32i1.461
wfo-0001359517	urn:lsid:ipni.org:names:20006737-1	Erica melastoma subsp. minor	subspecies	wfo-0000672600	E.G.H.Oliv. & I.M.Oliv.	Ericaceae	Ericoideae			Erica		melastoma	minor	subspecies	Valid	Bothalia 32: 40 (2002)	2002	Accepted					Oliver, E. G. H., & Oliver, I. M. (2002). The genus Erica (Ericaceae) in southern Africa: taxonomic notes 1. Bothalia, 32(1), 37–61. https://doi.org/10.4102/abc.v32i1.461_x000D_	https://doi.org/10.4102/abc.v32i1.461
wfo-0001359518	urn:lsid:ipni.org:names:20006738-1	Erica intermedia subsp. albiflora	subspecies	wfo-0000672332	E.G.H.Oliv. & I.M.Oliv.	Ericaceae	Ericoideae			Erica		intermedia	albiflora	subspecies	Valid	Bothalia 32: 41 (2002)	2002	Accepted					Oliver, E. G. H., & Oliver, I. M. (2002). The genus Erica (Ericaceae) in southern Africa: taxonomic notes 1. Bothalia, 32(1), 37–61. https://doi.org/10.4102/abc.v32i1.461_x000D_	https://doi.org/10.4102/abc.v32i1.461
wfo-0001359519	urn:lsid:ipni.org:names:20006739-1	Erica plukenetii subsp. bredensis	subspecies	wfo-0000672951	E.G.H.Oliv. & I.M.Oliv.	Ericaceae	Ericoideae			Erica		plukenetii	bredensis	subspecies	Valid	Bothalia 32: 41 (2002)	2002	Accepted					Oliver, E. G. H., & Oliver, I. M. (2002). The genus Erica (Ericaceae) in southern Africa: taxonomic notes 1. Bothalia, 32(1), 37–61. https://doi.org/10.4102/abc.v32i1.461_x000D_	https://doi.org/10.4102/abc.v32i1.461
wfo-0000672958	urn:lsid:ipni.org:names:20006740-1	Erica plukenetii subsp. penicillata	subspecies	wfo-0000672951	(Andrews) E.G.H.Oliv. & I.M.Oliv.	Ericaceae	Ericoideae			Erica		plukenetii	penicillata	subspecies	Valid	Bothalia 32: 42 (2002)	2002	Accepted				wfo-0000672864	Oliver, E. G. H., & Oliver, I. M. (2002). The genus Erica (Ericaceae) in southern Africa: taxonomic notes 1. Bothalia, 32(1), 37–61. https://doi.org/10.4102/abc.v32i1.461_x000D_	https://doi.org/10.4102/abc.v32i1.461
wfo-0001441063		Erica plukenetii subsp. penicellata	subspecies		(Andrews) E.G.H.Oliv. & I.M.Oliv.	Ericaceae	Ericoideae			Erica		plukenetii	penicellata	subspecies		Bothalia 32: 42 (2002)	2002	Synonym	wfo-0000672958	Erica plukenetii subsp. penicillata	(Andrews) E.G.H.Oliv. & I.M.Oliv.	wfo-0000672864	Oliver, E. G. H., & Oliver, I. M. (2002). The genus Erica (Ericaceae) in southern Africa: taxonomic notes 1. Bothalia, 32(1), 37–61. https://doi.org/10.4102/abc.v32i1.461_x000D_	https://doi.org/10.4102/abc.v32i1.461
wfo-0000671469	urn:lsid:ipni.org:names:20006770-1	Erica banksii subsp. purpurea	subspecies	wfo-0000671465	(Andrews) E.G.H.Oliv. & I.M.Oliv.	Ericaceae	Ericoideae			Erica		banksii	purpurea	subspecies	Valid	Bothalia 32: 43 (2002)	2002	Accepted				wfo-0000671468	Oliver, E. G. H., & Oliver, I. M. (2002). The genus Erica (Ericaceae) in southern Africa: taxonomic notes 1. Bothalia, 32(1), 37–61. https://doi.org/10.4102/abc.v32i1.461_x000D_	https://doi.org/10.4102/abc.v32i1.461
wfo-0000672954	urn:lsid:ipni.org:names:20006771-1	Erica plukenetii subsp. breviflora	subspecies	wfo-0000672951	(Dulfer) E.G.H.Oliv. & I.M.Oliv.	Ericaceae	Ericoideae			Erica		plukenetii	breviflora	subspecies	Valid	Bothalia 32: 43 (2002)	2002	Accepted					Oliver, E. G. H., & Oliver, I. M. (2002). The genus Erica (Ericaceae) in southern Africa: taxonomic notes 1. Bothalia, 32(1), 37–61. https://doi.org/10.4102/abc.v32i1.461_x000D_	https://doi.org/10.4102/abc.v32i1.461
wfo-0000672957	urn:lsid:ipni.org:names:20006741-1	Erica plukenetii subsp. lineata	subspecies	wfo-0000672951	(Benth.) E.G.H.Oliv. & I.M.Oliv.	Ericaceae	Ericoideae			Erica		plukenetii	lineata	subspecies	Valid	Bothalia 32: 43 (2002)	2002	Accepted				wfo-0000672481	Oliver, E. G. H., & Oliver, I. M. (2002). The genus Erica (Ericaceae) in southern Africa: taxonomic notes 1. Bothalia, 32(1), 37–61. https://doi.org/10.4102/abc.v32i1.461_x000D_	https://doi.org/10.4102/abc.v32i1.461
wfo-0000671466	urn:lsid:ipni.org:names:20006792-1	Erica banksii subsp. comptonii	subspecies	wfo-0000671465	(T.M.Salter) E.G.H.Oliv. & I.M.Oliv.	Ericaceae	Ericoideae			Erica		banksii	comptonii	subspecies	Valid	Bothalia 32: 44 (2002)	2002	Accepted				wfo-0000671717	Oliver, E. G. H., & Oliver, I. M. (2002). The genus Erica (Ericaceae) in southern Africa: taxonomic notes 1. Bothalia, 32(1), 37–61. https://doi.org/10.4102/abc.v32i1.461_x000D_	https://doi.org/10.4102/abc.v32i1.461
wfo-0000673596	urn:lsid:ipni.org:names:20006797-1	Erica viridiflora subsp. primulina	subspecies	wfo-0000673595	(Bolus) E.G.H.Oliv. & I.M.Oliv.	Ericaceae	Ericoideae			Erica		viridiflora	primulina	subspecies	Valid	Bothalia 32: 44 (2002)	2002	Accepted				wfo-0000672986	Oliver, E. G. H., & Oliver, I. M. (2002). The genus Erica (Ericaceae) in southern Africa: taxonomic notes 1. Bothalia, 32(1), 37–61. https://doi.org/10.4102/abc.v32i1.461_x000D_	https://doi.org/10.4102/abc.v32i1.461
wfo-0001359520	urn:lsid:ipni.org:names:20006799-1	Erica viridiflora subsp. redacta	subspecies	wfo-0000673595	E.G.H.Oliv. & I.M.Oliv.	Ericaceae	Ericoideae			Erica		viridiflora	redacta	subspecies	Valid	Bothalia 32: 45 (2002)	2002	Accepted					Oliver, E. G. H., & Oliver, I. M. (2002). The genus Erica (Ericaceae) in southern Africa: taxonomic notes 1. Bothalia, 32(1), 37–61. https://doi.org/10.4102/abc.v32i1.461_x000D_	https://doi.org/10.4102/abc.v32i1.461
wfo-0001359521	urn:lsid:ipni.org:names:20006802-1	Erica baueri subsp. gouriquae	subspecies	wfo-0000671485	E.G.H.Oliv. & I.M.Oliv.	Ericaceae	Ericoideae			Erica		baueri	gouriquae	subspecies	Valid	Bothalia 32: 46 (2002)	2002	Accepted					Oliver, E. G. H., & Oliver, I. M. (2002). The genus Erica (Ericaceae) in southern Africa: taxonomic notes 1. Bothalia, 32(1), 37–61. https://doi.org/10.4102/abc.v32i1.461_x000D_	https://doi.org/10.4102/abc.v32i1.461
wfo-0001359522	urn:lsid:ipni.org:names:20006803-1	Erica filipendula subsp. parva	subspecies	wfo-0000672040	E.G.H.Oliv. & I.M.Oliv.	Ericaceae	Ericoideae			Erica		filipendula	parva	subspecies	Valid	Bothalia 32: 47 (2002)	2002	Accepted					Oliver, E. G. H., & Oliver, I. M. (2002). The genus Erica (Ericaceae) in southern Africa: taxonomic notes 1. Bothalia, 32(1), 37–61. https://doi.org/10.4102/abc.v32i1.461_x000D_	https://doi.org/10.4102/abc.v32i1.461
wfo-0000671285	urn:lsid:ipni.org:names:20006813-1	Erica abietina subsp. atrorosea	subspecies	wfo-0000671282	E.G.H.Oliv. & I.M.Oliv.	Ericaceae	Ericoideae			Erica		abietina	atrorosea	subspecies	Valid	Bothalia 32: 50 (2002)	2002	Accepted					Pirie, M. D., Oliver, E. G. H., Gehrke, B., Heringer, L., Mugrabi de Kuppler, A., Le Maitre, N. C., & Bellstedt, D. U. (2017). Underestimated regional species diversity in the Cape Floristic Region revealed by phylogenetic analysis of the Erica abietina/E. viscaria clade (Ericaceae). Botanical Journal of the Linnean Society, 184(2), 185–203.	https://doi.org/10.1093/botlinnean/box021
wfo-0000671287	urn:lsid:ipni.org:names:20006819-1	Erica abietina subsp. constantiana	subspecies	wfo-0000671282	E.G.H.Oliv. & I.M.Oliv.	Ericaceae	Ericoideae			Erica		abietina	constantiana	subspecies	Valid	Bothalia 32: 51 (2002)	2002	Accepted					Pirie, M. D., Oliver, E. G. H., Gehrke, B., Heringer, L., Mugrabi de Kuppler, A., Le Maitre, N. C., & Bellstedt, D. U. (2017). Underestimated regional species diversity in the Cape Floristic Region revealed by phylogenetic analysis of the Erica abietina/E. viscaria clade (Ericaceae). Botanical Journal of the Linnean Society, 184(2), 185–203.	https://doi.org/10.1093/botlinnean/box021
wfo-0001359523	urn:lsid:ipni.org:names:20006815-1	Erica abietina subsp. diabolis	subspecies	wfo-0000671282	E.G.H.Oliv. & I.M.Oliv.	Ericaceae	Ericoideae			Erica		abietina	diabolis	subspecies	Valid	Bothalia 32: 51 (2002)	2002	Accepted					Pirie, M. D., Oliver, E. G. H., Gehrke, B., Heringer, L., Mugrabi de Kuppler, A., Le Maitre, N. C., & Bellstedt, D. U. (2017). Underestimated regional species diversity in the Cape Floristic Region revealed by phylogenetic analysis of the Erica abietina/E. viscaria clade (Ericaceae). Botanical Journal of the Linnean Society, 184(2), 185–203.	https://doi.org/10.1093/botlinnean/box021
wfo-0000671286	urn:lsid:ipni.org:names:20006824-1	Erica abietina subsp. aurantiaca	subspecies		E.G.H.Oliv. & I.M.Oliv.	Ericaceae	Ericoideae			Erica		abietina	aurantiaca	subspecies	Valid	Bothalia 32: 51 (2002)	2002	Synonym	wfo-1200027512	Erica grandiflora subsp. grandiflora			Pirie, M. D., Oliver, E. G. H., Gehrke, B., Heringer, L., Mugrabi de Kuppler, A., Le Maitre, N. C., & Bellstedt, D. U. (2017). Underestimated regional species diversity in the Cape Floristic Region revealed by phylogenetic analysis of the Erica abietina/E. viscaria clade (Ericaceae). Botanical Journal of the Linnean Society, 184(2), 185–203.	https://doi.org/10.1093/botlinnean/box021
wfo-0001359524	urn:lsid:ipni.org:names:20006830-1	Erica abietina subsp. perfoliosa	subspecies		E.G.H.Oliv. & I.M.Oliv.	Ericaceae	Ericoideae			Erica		abietina	perfoliosa	subspecies	Valid	Bothalia 32: 52 (2002)	2002	Synonym	wfo-1200001251	Erica grandiflora subsp. perfoliosa	(E.G.H.Oliv. & I.M.Oliv.) E.G.H.Oliv. & Pirie		Pirie, M. D., Oliver, E. G. H., Gehrke, B., Heringer, L., Mugrabi de Kuppler, A., Le Maitre, N. C., & Bellstedt, D. U. (2017). Underestimated regional species diversity in the Cape Floristic Region revealed by phylogenetic analysis of the Erica abietina/E. viscaria clade (Ericaceae). Botanical Journal of the Linnean Society, 184(2), 185–203.	https://doi.org/10.1093/botlinnean/box021
wfo-0001359525	urn:lsid:ipni.org:names:20006841-1	Erica abietina subsp. petraea	subspecies		E.G.H.Oliv. & I.M.Oliv.	Ericaceae	Ericoideae			Erica		abietina	petraea	subspecies	Invalid	Bothalia 32: 53 (2002)	2002	Synonym	wfo-1000002332	Erica situshiemalis	E.G.H.Oliv. & Pirie		Pirie, M. D., Oliver, E. G. H., Gehrke, B., Heringer, L., Mugrabi de Kuppler, A., Le Maitre, N. C., & Bellstedt, D. U. (2017). Underestimated regional species diversity in the Cape Floristic Region revealed by phylogenetic analysis of the Erica abietina/E. viscaria clade (Ericaceae). Botanical Journal of the Linnean Society, 184(2), 185–203.	https://doi.org/10.1093/botlinnean/box021
wfo-0000673096	urn:lsid:ipni.org:names:20006842-1	Erica regia subsp. mariae	subspecies	wfo-0000673095	(Guthrie & Bolus) E.G.H.Oliv. & I.M.Oliv.	Ericaceae	Ericoideae			Erica		regia	mariae	subspecies	Valid	Bothalia 32: 54 (2002)	2002	Accepted				wfo-0000672571	Oliver, E. G. H., & Oliver, I. M. (2002). The genus Erica (Ericaceae) in southern Africa: taxonomic notes 1. Bothalia, 32(1), 37–61. https://doi.org/10.4102/abc.v32i1.461_x000D_	https://doi.org/10.4102/abc.v32i1.461
wfo-0000673605	urn:lsid:ipni.org:names:20006880-1	Erica viscaria subsp. gallorum	subspecies	wfo-0000673601	(L.Bolus) E.G.H.Oliv. & I.M.Oliv.	Ericaceae	Ericoideae			Erica		viscaria	gallorum	subspecies	Valid	Bothalia 32: 56 (2002)	2002	Accepted				wfo-0000672117	Oliver, E. G. H., & Oliver, I. M. (2002). The genus Erica (Ericaceae) in southern Africa: taxonomic notes 1. Bothalia, 32(1), 37–61. https://doi.org/10.4102/abc.v32i1.461_x000D_	https://doi.org/10.4102/abc.v32i1.461
wfo-0000673607	urn:lsid:ipni.org:names:20006873-1	Erica viscaria subsp. longifolia	subspecies	wfo-0000673601	(F.A.Bauer) E.G.H.Oliv. & I.M.Oliv.	Ericaceae	Ericoideae			Erica		viscaria	longifolia	subspecies	Valid	Bothalia 32: 56 (2002)	2002	Accepted				wfo-0000672492	Oliver, E. G. H., & Oliver, I. M. (2002). The genus Erica (Ericaceae) in southern Africa: taxonomic notes 1. Bothalia, 32(1), 37–61. https://doi.org/10.4102/abc.v32i1.461_x000D_	https://doi.org/10.4102/abc.v32i1.461
wfo-0000673608	urn:lsid:ipni.org:names:20006874-1	Erica viscaria subsp. macrosepala	subspecies	wfo-0000673601	E.G.H.Oliv. & I.M.Oliv.	Ericaceae	Ericoideae			Erica		viscaria	macrosepala	subspecies	Valid	Bothalia 32: 56 (2002)	2002	Accepted				wfo-0000672167	Oliver, E. G. H., & Oliver, I. M. (2002). The genus Erica (Ericaceae) in southern Africa: taxonomic notes 1. Bothalia, 32(1), 37–61. https://doi.org/10.4102/abc.v32i1.461_x000D_	https://doi.org/10.4102/abc.v32i1.461
wfo-0000672899	urn:lsid:ipni.org:names:20006865-1	Erica petrusiana	species	wfo-4000013772	E.G.H.Oliv. & I.M.Oliv.	Ericaceae	Ericoideae			Erica		petrusiana		species	Valid	Bothalia 32: 58 (2002)	2002	Accepted					Oliver, E. G. H., & Oliver, I. M. (2002). The genus Erica (Ericaceae) in southern Africa: taxonomic notes 1. Bothalia, 32(1), 37–61. https://doi.org/10.4102/abc.v32i1.461_x000D_	https://doi.org/10.4102/abc.v32i1.461
wfo-0000673610	urn:lsid:ipni.org:names:20006882-1	Erica viscaria subsp. pustulata	subspecies	wfo-0000673601	(H.A.Baker) E.G.H.Oliv. & I.M.Oliv.	Ericaceae	Ericoideae			Erica		viscaria	pustulata	subspecies	Valid	Bothalia 32: 58 (2002)	2002	Accepted				wfo-0000673045	Oliver, E. G. H., & Oliver, I. M. (2002). The genus Erica (Ericaceae) in southern Africa: taxonomic notes 1. Bothalia, 32(1), 37–61. https://doi.org/10.4102/abc.v32i1.461_x000D_	https://doi.org/10.4102/abc.v32i1.461
wfo-0001359526	urn:lsid:ipni.org:names:20006883-1	Erica viscaria subsp. pendula	subspecies	wfo-0000673601	E.G.H.Oliv. & I.M.Oliv.	Ericaceae	Ericoideae			Erica		viscaria	pendula	subspecies	Valid	Bothalia 32: 58 (2002)	2002	Accepted					Oliver, E. G. H., & Oliver, I. M. (2002). The genus Erica (Ericaceae) in southern Africa: taxonomic notes 1. Bothalia, 32(1), 37–61. https://doi.org/10.4102/abc.v32i1.461_x000D_	https://doi.org/10.4102/abc.v32i1.461
wfo-0000672361	urn:lsid:ipni.org:names:20004401-1	Erica jugicola	species	wfo-4000013772	E.G.H.Oliv. & I.M.Oliv.	Ericaceae	Ericoideae			Erica		jugicola		species	Valid	Year Book Heather Soc. 2002: 33 (2002)	2002	Accepted					Oliver, E. G. H., & Oliver, I. M. (2002). The genus Erica (Ericaceae) in southern Africa: taxonomic notes 1. Bothalia, 32(1), 37–61. https://doi.org/10.4102/abc.v32i1.461_x000D_	https://doi.org/10.4102/abc.v32i1.461
wfo-0000672351	urn:lsid:ipni.org:names:77061378-1	Erica jananthus	species	wfo-4000013772	E.G.H.Oliv. & I.M.Oliv.	Ericaceae	Ericoideae			Erica		jananthus		species	Valid	Bothalia 34: 11 (2004)	2004	Accepted					Oliver, E. G. H., & Oliver, I. M. (2002). The genus Erica (Ericaceae) in southern Africa: taxonomic notes 1. Bothalia, 32(1), 37–61. https://doi.org/10.4102/abc.v32i1.461_x000D_	https://doi.org/10.4102/abc.v32i1.461
wfo-0000673007	urn:lsid:ipni.org:names:77061379-1	Erica psittacina	species	wfo-4000013772	E.G.H.Oliv. & I.M.Oliv.	Ericaceae	Ericoideae			Erica		psittacina		species	Valid	Bothalia 34: 13 (2004)	2004	Accepted					Oliver, E. G. H., & Oliver, I. M. (2002). The genus Erica (Ericaceae) in southern Africa: taxonomic notes 1. Bothalia, 32(1), 37–61. https://doi.org/10.4102/abc.v32i1.461_x000D_	https://doi.org/10.4102/abc.v32i1.461
wfo-0000673175	urn:lsid:ipni.org:names:77061386-1	Erica salicina	species	wfo-4000013772	E.G.H.Oliv.	Ericaceae	Ericoideae			Erica		salicina		species	Valid	Bothalia 34: 38 (2004)	2004	Accepted				wfo-0000673581	Oliver, E. G. H., & Oliver, I. M. (2002). The genus Erica (Ericaceae) in southern Africa: taxonomic notes 1. Bothalia, 32(1), 37–61. https://doi.org/10.4102/abc.v32i1.461_x000D_	https://doi.org/10.4102/abc.v32i1.461
wfo-0000507229	urn:lsid:ipni.org:names:77077358-1	Erica gerhardii	species	wfo-4000013772	E.G.H.Oliv. & I.M.Oliv.	Ericaceae	Ericoideae			Erica		gerhardii		species	Valid	Bothalia 35: 123 (2005)	2005	Accepted					Oliver, E.G.H. & Oliver, I.M. (2005) The genus Erica (Ericaceae) in southern Africa: taxonomic notes 2. Bothalia 35: 121–148.	https://doi.org/10.4102/abc.v35i2.388
wfo-0000507227	urn:lsid:ipni.org:names:77077360-1	Erica foliacea subsp. fulgens	subspecies	wfo-0000672080	(Klotzsch) E.G.H.Oliv. & I.M.Oliv.	Ericaceae	Ericoideae			Erica		foliacea	fulgens	subspecies	Valid	Bothalia 35: 124 (2005)	2005	Accepted				wfo-0000672083	Oliver, E.G.H. & Oliver, I.M. (2005) The genus Erica (Ericaceae) in southern Africa: taxonomic notes 2. Bothalia 35: 121–148.	https://doi.org/10.4102/abc.v35i2.388
wfo-0000507224	urn:lsid:ipni.org:names:77077361-1	Erica ceraria	species	wfo-4000013772	E.G.H.Oliv. & I.M.Oliv.	Ericaceae	Ericoideae			Erica		ceraria		species	Valid	Bothalia 35: 125 (2005)	2005	Accepted					Oliver, E.G.H. & Oliver, I.M. (2005) The genus Erica (Ericaceae) in southern Africa: taxonomic notes 2. Bothalia 35: 121–148.	https://doi.org/10.4102/abc.v35i2.388
wfo-0001360954	urn:lsid:ipni.org:names:77077362-1	Erica stagnalis subsp. minor	subspecies	wfo-0000673311	E.G.H.Oliv. & I.M.Oliv.	Ericaceae	Ericoideae			Erica		stagnalis	minor	subspecies	Valid	Bothalia 35: 130 (2005)	2005	Accepted					Oliver, E.G.H. & Oliver, I.M. (2005) The genus Erica (Ericaceae) in southern Africa: taxonomic notes 2. Bothalia 35: 121–148.	https://doi.org/10.4102/abc.v35i2.388
wfo-0001360955	urn:lsid:ipni.org:names:77077363-1	Erica conspicua subsp. roseoflora	subspecies	wfo-0000671734	E.G.H.Oliv. & I.M.Oliv.	Ericaceae	Ericoideae			Erica		conspicua	roseoflora	subspecies	Valid	Bothalia 35: 130 (2005)	2005	Accepted					Oliver, E.G.H. & Oliver, I.M. (2005) The genus Erica (Ericaceae) in southern Africa: taxonomic notes 2. Bothalia 35: 121–148.	https://doi.org/10.4102/abc.v35i2.388
wfo-0000507234	urn:lsid:ipni.org:names:77077365-1	Erica macowanii subsp. lanceolata	subspecies	wfo-0000672537	(Bolus) E.G.H.Oliv. & I.M.Oliv.	Ericaceae	Ericoideae			Erica		macowanii	lanceolata	subspecies	Valid	Bothalia 35: 131 (2005)	2005	Accepted				wfo-0000672884	Oliver, E.G.H. & Oliver, I.M. (2005) The genus Erica (Ericaceae) in southern Africa: taxonomic notes 2. Bothalia 35: 121–148.	https://doi.org/10.4102/abc.v35i2.388
wfo-0000507243	urn:lsid:ipni.org:names:77077367-1	Erica viridimontana	species	wfo-4000013772	E.G.H.Oliv. & I.M.Oliv.	Ericaceae	Ericoideae			Erica		viridimontana		species	Valid	Bothalia 35: 131 (2005)	2005	Accepted					Oliver, E.G.H. & Oliver, I.M. (2005) The genus Erica (Ericaceae) in southern Africa: taxonomic notes 2. Bothalia 35: 121–148.	https://doi.org/10.4102/abc.v35i2.388
wfo-0001360956	urn:lsid:ipni.org:names:77077366-1	Erica leucotrachela subsp. monicae	subspecies	wfo-0000672472	E.G.H.Oliv. & I.M.Oliv.	Ericaceae	Ericoideae			Erica		leucotrachela	monicae	subspecies	Valid	Bothalia 35: 131 (2005)	2005	Accepted					Oliver, E.G.H. & Oliver, I.M. (2005) The genus Erica (Ericaceae) in southern Africa: taxonomic notes 2. Bothalia 35: 121–148.	https://doi.org/10.4102/abc.v35i2.388
wfo-0001360957	urn:lsid:ipni.org:names:77077368-1	Erica viridimontana subsp. nivicola	subspecies	wfo-0000507243	E.G.H.Oliv. & I.M.Oliv.	Ericaceae	Ericoideae			Erica		viridimontana	nivicola	subspecies	Valid	Bothalia 35: 133 (2005)	2005	Accepted					Oliver, E.G.H. & Oliver, I.M. (2005) The genus Erica (Ericaceae) in southern Africa: taxonomic notes 2. Bothalia 35: 121–148.	https://doi.org/10.4102/abc.v35i2.388
wfo-0000507236	urn:lsid:ipni.org:names:77077370-1	Erica perspicua subsp. latifolia	subspecies	wfo-0000672880	(Benth.) E.G.H.Oliv. & I.M.Oliv.	Ericaceae	Ericoideae			Erica		perspicua	latifolia	subspecies	Valid	Bothalia 35: 134 (2005)	2005	Accepted				wfo-0000672885	Oliver, E.G.H. & Oliver, I.M. (2005) The genus Erica (Ericaceae) in southern Africa: taxonomic notes 2. Bothalia 35: 121–148.	https://doi.org/10.4102/abc.v35i2.388
wfo-0000507237	urn:lsid:ipni.org:names:77077371-1	Erica pillansii subsp. fervida	subspecies	wfo-0000672917	(L.Bolus) E.G.H.Oliv. & I.M.Oliv.	Ericaceae	Ericoideae			Erica		pillansii	fervida	subspecies	Valid	Bothalia 35: 136 (2005)	2005	Accepted				wfo-0000672030	Oliver, E.G.H. & Oliver, I.M. (2005) The genus Erica (Ericaceae) in southern Africa: taxonomic notes 2. Bothalia 35: 121–148.	https://doi.org/10.4102/abc.v35i2.388
wfo-0000507241	urn:lsid:ipni.org:names:77077372-1	Erica unicolor subsp. mutica	subspecies	wfo-0000673505	(Andrews) E.G.H.Oliv. & I.M.Oliv.	Ericaceae	Ericoideae			Erica		unicolor	mutica	subspecies	Valid	Bothalia 35: 139 (2005)	2005	Accepted				wfo-0000671508	Oliver, E.G.H. & Oliver, I.M. (2005) The genus Erica (Ericaceae) in southern Africa: taxonomic notes 2. Bothalia 35: 121–148.	https://doi.org/10.4102/abc.v35i2.388
wfo-0001360958	urn:lsid:ipni.org:names:77077373-1	Erica unicolor subsp. georgensis	subspecies	wfo-0000673505	E.G.H.Oliv. & I.M.Oliv.	Ericaceae	Ericoideae			Erica		unicolor	georgensis	subspecies	Valid	Bothalia 35: 140 (2005)	2005	Accepted					Oliver, E.G.H. & Oliver, I.M. (2005) The genus Erica (Ericaceae) in southern Africa: taxonomic notes 2. Bothalia 35: 121–148.	https://doi.org/10.4102/abc.v35i2.388
wfo-0000507225	urn:lsid:ipni.org:names:77077374-1	Erica croceovirens	species	wfo-4000013772	E.G.H.Oliv. & I.M.Oliv.	Ericaceae	Ericoideae			Erica		croceovirens		species	Valid	Bothalia 35: 141 (2005)	2005	Accepted					Oliver, E.G.H. & Oliver, I.M. (2005) The genus Erica (Ericaceae) in southern Africa: taxonomic notes 2. Bothalia 35: 121–148.	https://doi.org/10.4102/abc.v35i2.388
wfo-0000507238	urn:lsid:ipni.org:names:77077375-1	Erica prolata	species	wfo-4000013772	E.G.H.Oliv. & I.M.Oliv.	Ericaceae	Ericoideae			Erica		prolata		species	Valid	Bothalia 35: 142 (2005)	2005	Accepted					Oliver, E.G.H. & Oliver, I.M. (2005) The genus Erica (Ericaceae) in southern Africa: taxonomic notes 2. Bothalia 35: 121–148.	https://doi.org/10.4102/abc.v35i2.388
wfo-0000507230	urn:lsid:ipni.org:names:77077377-1	Erica glandulosa subsp. bondiae	subspecies	wfo-0000672141	(Compton) E.G.H.Oliv. & I.M.Oliv.	Ericaceae	Ericoideae			Erica		glandulosa	bondiae	subspecies	Valid	Bothalia 35: 144 (2005)	2005	Accepted				wfo-0000671529	Oliver, E.G.H. & Oliver, I.M. (2005) The genus Erica (Ericaceae) in southern Africa: taxonomic notes 2. Bothalia 35: 121–148.	https://doi.org/10.4102/abc.v35i2.388
wfo-0000507231	urn:lsid:ipni.org:names:77077379-1	Erica glandulosa subsp. breviflora	subspecies	wfo-0000672141	(Bolus) E.G.H.Oliv. & I.M.Oliv.	Ericaceae	Ericoideae			Erica		glandulosa	breviflora	subspecies	Valid	Bothalia 35: 144 (2005)	2005	Accepted				wfo-0000672145	Oliver, E.G.H. & Oliver, I.M. (2005) The genus Erica (Ericaceae) in southern Africa: taxonomic notes 2. Bothalia 35: 121–148.	https://doi.org/10.4102/abc.v35i2.388
wfo-0000507233	urn:lsid:ipni.org:names:77077376-1	Erica glandulosa subsp. fourcadei	subspecies	wfo-0000672141	(L.Bolus) E.G.H.Oliv. & I.M.Oliv.	Ericaceae	Ericoideae			Erica		glandulosa	fourcadei	subspecies	Valid	Bothalia 35: 144 (2005)	2005	Accepted				wfo-0000672094	Oliver, E.G.H. & Oliver, I.M. (2005) The genus Erica (Ericaceae) in southern Africa: taxonomic notes 2. Bothalia 35: 121–148.	https://doi.org/10.4102/abc.v35i2.388
wfo-0000507239	urn:lsid:ipni.org:names:77079434-1	Erica turneri	species	wfo-4000013772	E.G.H.Oliv.	Ericaceae	Ericoideae			Erica		turneri		species	Valid	Bothalia 36: 33 (2005)	2005	Accepted					Turner RC, Oliver EGH. 2006. Two new species of Erica (Ericaceae) from the Langeberg, Western Cape, South Africa. Bothalia 36: 33–37.	https://doi.org/10.4102/abc.v36i1.329
wfo-0000507221	urn:lsid:ipni.org:names:77077913-1	Erica amidae	species	wfo-4000013772	E.G.H.Oliv.	Ericaceae	Ericoideae			Erica		amidae		species	Valid	Heathers 3: 27 (2006)	2006	Accepted					Oliver EGH. 2006. Erica amidae, a new rock-dwelling species near Cape Town, South Africa. Heathers 3: 22–29.	https://www.biodiversitylibrary.org/page/43785052
wfo-1200001251	urn:lsid:ipni.org:names:77164525-1	Erica grandiflora subsp. perfoliosa	subspecies	wfo-0000672185	(E.G.H.Oliv. & I.M.Oliv.) E.G.H.Oliv. & Pirie	Ericaceae	Ericoideae			Erica		grandiflora	perfoliosa	subspecies	Valid	Bot. J. Linn. Soc. 184: 200 (2017)	2017	Accepted				wfo-0001359524	Pirie, M. D., Oliver, E. G. H., Gehrke, B., Heringer, L., Mugrabi de Kuppler, A., Le Maitre, N. C., & Bellstedt, D. U. (2017). Underestimated regional species diversity in the Cape Floristic Region revealed by phylogenetic analysis of the Erica abietina/E. viscaria clade (Ericaceae). Botanical Journal of the Linnean Society, 184(2), 185–203.	https://doi.org/10.1093/botlinnean/box021
wfo-1000002332	urn:lsid:ipni.org:names:77164526-1	Erica situshiemalis	species	wfo-4000013772	E.G.H.Oliv. & Pirie	Ericaceae	Ericoideae			Erica		situshiemalis		species	Valid	Bot. J. Linn. Soc. 184: 200 (2017)	2017	Accepted				wfo-0001359525	Pirie, M. D., Oliver, E. G. H., Gehrke, B., Heringer, L., Mugrabi de Kuppler, A., Le Maitre, N. C., & Bellstedt, D. U. (2017). Underestimated regional species diversity in the Cape Floristic Region revealed by phylogenetic analysis of the Erica abietina/E. viscaria clade (Ericaceae). Botanical Journal of the Linnean Society, 184(2), 185–203.	https://doi.org/10.1093/botlinnean/box021
wfo-1000053505	urn:lsid:ipni.org:names:77327519-1	Erica notoporina	species	wfo-4000013772	E.C.Nelson & E.G.H.Oliv.	Ericaceae	Ericoideae			Erica		notoporina		species	Valid	PhytoKeys 236: 162 (2023)	2023	Accepted				wfo-1000053505	Nelson EC, Oliver EGH, Pirie MD (2023) Erica L. (Ericaceae): homonyms amongst published names for African species and proposed replacement names. PhytoKeys 236: 157–178	https://doi.org/10.3897/phytokeys.236.110498
wfo-1000053500	urn:lsid:ipni.org:names:77327521-1	Erica concordia	species	wfo-4000013772	E.C.Nelson & E.G.H.Oliv.	Ericaceae	Ericoideae			Erica		concordia		species	Valid	PhytoKeys 236: 164 (2023)	2023	Accepted				wfo-1000053500	Nelson EC, Oliver EGH, Pirie MD (2023) Erica L. (Ericaceae): homonyms amongst published names for African species and proposed replacement names. PhytoKeys 236: 157–178	https://doi.org/10.3897/phytokeys.236.110498
wfo-1000053507	urn:lsid:ipni.org:names:77327522-1	Erica oresbia	species	wfo-4000013772	E.C.Nelson & E.G.H.Oliv.	Ericaceae	Ericoideae			Erica		oresbia		species	Valid	PhytoKeys 236: 164 (2023)	2023	Accepted				wfo-1000053507	Nelson EC, Oliver EGH, Pirie MD (2023) Erica L. (Ericaceae): homonyms amongst published names for African species and proposed replacement names. PhytoKeys 236: 157–178	https://doi.org/10.3897/phytokeys.236.110498
wfo-1000053504	urn:lsid:ipni.org:names:77327523-1	Erica mallotocalyx	species	wfo-4000013772	E.C.Nelson & E.G.H.Oliv.	Ericaceae	Ericoideae			Erica		mallotocalyx		species	Valid	PhytoKeys 236: 165 (2023)	2023	Accepted				wfo-1000053504	Nelson EC, Oliver EGH, Pirie MD (2023) Erica L. (Ericaceae): homonyms amongst published names for African species and proposed replacement names. PhytoKeys 236: 157–178	https://doi.org/10.3897/phytokeys.236.110498
wfo-1000053498	urn:lsid:ipni.org:names:77327524-1	Erica adelopetala	species	wfo-4000013772	E.C.Nelson & E.G.H.Oliv.	Ericaceae	Ericoideae			Erica		adelopetala		species	Valid	PhytoKeys 236: 166 (2023)	2023	Accepted				wfo-1000053498	Nelson EC, Oliver EGH, Pirie MD (2023) Erica L. (Ericaceae): homonyms amongst published names for African species and proposed replacement names. PhytoKeys 236: 157–178	https://doi.org/10.3897/phytokeys.236.110498
wfo-1000053503	urn:lsid:ipni.org:names:77327526-1	Erica galantha	species	wfo-4000013772	E.C.Nelson & E.G.H.Oliv.	Ericaceae	Ericoideae			Erica		galantha		species	Valid	PhytoKeys 236: 170 (2023)	2023	Accepted				wfo-1000053503	Nelson EC, Oliver EGH, Pirie MD (2023) Erica L. (Ericaceae): homonyms amongst published names for African species and proposed replacement names. PhytoKeys 236: 157–178	https://doi.org/10.3897/phytokeys.236.110498
wfo-1000053509	urn:lsid:ipni.org:names:77327528-1	Erica rhodella	species	wfo-4000013772	E.C.Nelson & E.G.H.Oliv.	Ericaceae	Ericoideae			Erica		rhodella		species	Valid	PhytoKeys 236: 170 (2023)	2023	Accepted				wfo-1000053509	Nelson EC, Oliver EGH, Pirie MD (2023) Erica L. (Ericaceae): homonyms amongst published names for African species and proposed replacement names. PhytoKeys 236: 157–178	https://doi.org/10.3897/phytokeys.236.110498
wfo-1000053501	urn:lsid:ipni.org:names:77327529-1	Erica didymocarpa	species	wfo-4000013772	E.C.Nelson & E.G.H.Oliv.	Ericaceae	Ericoideae			Erica		didymocarpa		species	Valid	PhytoKeys 236: 171 (2023)	2023	Accepted				wfo-1000053501	Nelson EC, Oliver EGH, Pirie MD (2023) Erica L. (Ericaceae): homonyms amongst published names for African species and proposed replacement names. PhytoKeys 236: 157–178	https://doi.org/10.3897/phytokeys.236.110498
wfo-1000056203	urn:lsid:ipni.org:names:77330003-1	Erica oraria	species	wfo-4000013772	E.C.Nelson & E.G.H.Oliv.	Ericaceae	Ericoideae			Erica		oraria		species	Valid	PhytoKeys 236: 172 (2023)	2023	Accepted				wfo-1000056203	Nelson EC, Oliver EGH, Pirie MD (2023) Erica L. (Ericaceae): homonyms amongst published names for African species and proposed replacement names. PhytoKeys 236: 157–178	https://doi.org/10.3897/phytokeys.236.110498
wfo-1000053508	urn:lsid:ipni.org:names:77327531-1	Erica poculiflora	species	wfo-4000013772	E.C.Nelson & E.G.H.Oliv.	Ericaceae	Ericoideae			Erica		poculiflora		species	Valid	PhytoKeys 236: 173 (2023)	2023	Accepted				wfo-1000053508	Nelson EC, Oliver EGH, Pirie MD (2023) Erica L. (Ericaceae): homonyms amongst published names for African species and proposed replacement names. PhytoKeys 236: 157–178	https://doi.org/10.3897/phytokeys.236.110498
